# Supplementary material for: Citrus Huanglongbing is a pathogen-triggered immune disease that can be mitigated with antioxidants and gibberellin
Source: Nat Commun. 2022 Jan 26;13:529. doi: 10.1038/s41467-022-28189-9 (PMC8791970; doi:10.1038/s41467-022-28189-9)
Supplement: Supplementary file 4 — Supplementary Data 1 [file 41467_2022_28189_MOESM4_ESM.xlsx]

## Sheet: Six.hour.GA-vs-nGA
Gene ID	Log2 Flod Change (GA vs. non GA)	adjusted p value	Gene annotation
Cs5g07300	-0.380639	6.3464e-41	Diphosphonucleotide phosphatase 1, putative, expressed;Probable inactive purple acid phosphatase 27;Nucleotide pyrophosphatase/phosphodiesterase (Fragments)
Cs7g07140	-0.354684	1.45656e-32	WRKY51-superfamily of TFs having WRKY and zinc finger domains;Probable WRKY transcription factor 11;Protein WRKY1;WRKY transcription factor 22
Cs4g09140	-0.425474	7.87243e-28	ABC transporter C family member 3;Putative ABC transporter C family member 15;Canalicular multispecific organic anion transporter 1;Multidrug resistance-associated protein 1;ATP-binding cassette transporter abc2;Metal resistance protein YCF1;Uncharacterized ABC transporter ATP-binding protein/permease C359.05;ATP-dependent bile acid permease;Bile pigment transporter 1;ATP-binding cassette sub-fam…
Cs2g04370	0.344973	4.98426e-27	Aquaporin NIP1-2;Nodulin-26;Putative aquaporin NIP4-1;Probable aquaporin NIP4-2;Probable aquaporin NIP-type;Aquaporin Z;Probable aquaporin AqpM;Aquaporin-4;Multifunctional transport intrinsic membrane protein 2
Cs3g03420	-0.315384	1.22711e-25	Putative lysine ketoglutarate reductase trans-splicing related 1
Cs9g16980	-0.266405	7.08069e-22	Homeodomain leucine zipper family IV protein;Homeobox-leucine zipper protein ANTHOCYANINLESS 2;Homeobox-leucine zipper protein HDG1;Homeobox-leucine zipper protein PROTODERMAL FACTOR 2;Homeobox-leucine zipper protein MERISTEM L1;Homeobox-leucine zipper protein GLABRA 2;Putative homeobox-leucine zipper protein ATHB-51
Cs3g14590	0.403033	5.9147e-20	Epoxide hydrolase 2;Soluble epoxide hydrolase;Haloalkane dehalogenase;Haloacetate dehalogenase H-1;Probable oxidoreductase ephD;Putative non-heme chloroperoxidase;Arylesterase;Fluoroacetate dehalogenase;2-hydroxymuconic semialdehyde hydrolase;Alpha/beta-hydrolase domain-containing protein
Cs2g31200	-0.782562	1.4295e-17	Scarecrow-like protein 3;DELLA protein GAI1;DELLA protein GAI;DELLA protein RGA;Protein SCARECROW;DELLA protein GAIP;Scarecrow-like transcription factor PAT1;Chitin-inducible gibberellin-responsive protein 2;DELLA protein GAIP-B;DELLA domain GRAS family transcription factor rga-like protein
Cs7g06790	0.374138	3.1285e-17	Aspartic proteinase nepenthesin-2;Probable aspartic protease At2g35615;CND41, chloroplast nucleoid DNA binding protein (Precursor)
orange1.1t01751	-0.20439	6.41447e-17	Protein tolB;Putative uncharacterized protein At4g01870 (Fragment)
Cs7g06030	-0.306369	1.63027e-16	Homogentisate phytyltransferase 1, chloroplastic;Probable homogentisate phytyltransferase 1, chloroplastic;Putative uncharacterized protein Sb10g025475 (Fragment)
Cs7g30160	0.225205	1.95418e-16	Putative uncharacterized protein Sb0246s002010;Peroxidase 4;Cationic peroxidase 1;Lignin-forming anionic peroxidase;Peroxidase N;Peroxidase C1C (Fragment);Basic peroxidase
Cs9g06270	-0.354858	5.99131e-15	Aluminum induced protein with YGL and LRDR motifs;Stem-specific protein TSJT1;Asparagine synthetase [glutamine-hydrolyzing];Probable asparagine synthetase [glutamine-hydrolyzing]
Cs5g28200	-0.330792	7.67915e-15	4-hydroxy-3-methylbut-2-enyl diphosphate reductase;Putative chloroplast 4-hydroxy-3-methylbut-2-en-1-yl diphosphate reductase (Fragment)
Cs5g32180	-0.591053	2.15118e-13	Gibberellin receptor GID1B;Probable carboxylesterase 18;Carboxylesterase 1;Arylacetamide deacetylase;Neutral cholesterol ester hydrolase 1;Arylacetamide deacetylase-like 3;Putative GID1-like gibberellin receptor (Fragment)
Cs9g18660	-0.226357	6.68302e-13	ABC transporter C family member 10;Putative ABC transporter C family member 15;Canalicular multispecific organic anion transporter 1;Multidrug resistance-associated protein 1;Metal resistance protein YCF1;ATP-binding cassette transporter abc2;Uncharacterized ABC transporter ATP-binding protein/permease C359.05;ATP-binding cassette sub-family C member 11;ATP-dependent bile acid permease;Probable m…
Cs5g26130	-0.476217	1.04626e-10	NAC domain transcription factor, putative, expressed;NAC domain-containing protein 29;Protein ATAF2;Protein FEZ;Protein CUP-SHAPED COTYLEDON 2;Putative NAC domain-containing protein 94;Protein SOMBRERO
Cs9g17380	0.442766	2.97123e-10	Putative uncharacterized protein Sb09g022145 (Fragment)
Cs9g07750	-0.147232	7.05308e-10	Bifunctional 3'-phosphoadenosine 5'-phosphosulfate synthethase, putative, expressed;ATP sulfurylase 1, chloroplastic;ATP-sulfurylase 3, chloroplastic;ATP sulfurylase 2;Bifunctional 3'-phosphoadenosine 5'-phosphosulfate synthase 2;Sulfate adenylyltransferase;Probable bifunctional SAT/APS kinase 2
Cs9g06620	-0.300336	1.17252e-09	Sugar transport protein 13;Sugar carrier protein A;Sugar carrier protein C;Hexose carrier protein HEX6;H(+)/hexose cotransporter 2;Putative metabolite transport protein ywtG;D-xylose-proton symporter;Probable metabolite transport protein CsbC;Galactose-proton symporter;Arabinose-proton symporter;Putative polyol transporter 1;Probable polyol transporter 3;Putative uncharacterized protein Sb01g0426…
Cs7g06080	-0.350578	1.19765e-09	Putative uncharacterized protein Sb10g025475 (Fragment);Homogentisate phytyltransferase 1, chloroplastic;Probable homogentisate phytyltransferase 1, chloroplastic;Digeranylgeranylglyceryl phosphate synthase
Cs3g06440	-0.228471	1.3435e-09	Major facilitator superfamily antiporter, putative, expressed;Protein ZINC INDUCED FACILITATOR-LIKE 1;Protein ZINC INDUCED FACILITATOR 1;Probable peptide/nitrate transporter At3g43790;Uncharacterized membrane protein YCR023C;Uncharacterized MFS-type transporter y4xM
Cs3g24580	-0.27881	2.30201e-09	Putative uncharacterized protein At1g03840 (Fragment);Zinc finger protein MAGPIE;Zinc finger protein NUTCRACKER;Zinc finger protein JACKDAW;Protein SENSITIVE TO PROTON RHIZOTOXICITY 1;Zinc finger protein STOP1 homolog;Zinc finger protein STAR3;Protein TRANSPARENT TESTA 1;ATM interactor;Zinc finger and SCAN domain-containing protein 2;PR domain zinc finger protein 16;Myoneurin
orange1.1t02679	-0.215972	4.74364e-09	Probable WRKY transcription factor 19;Putative uncharacterized protein Sb03g028290
Cs2g18930	0.582499	5.41443e-09	Probable glycosyltransferase At5g03795;Xylogalacturonan beta-1,3-xylosyltransferase;Multiple exostoses homolog 1;Exostosin-1b;Exostosin-1;Exostosin-2;Exostosin-1a;Putative uncharacterized protein Sb02g005180
Cs7g15470	-0.333912	1.97494e-08	Cytochrome P450, family 87, subfamily A, polypeptide 6;Cytochrome P450 89A2;Cytochrome P450 77A1 (Fragment);Isoflavone 2'-hydroxylase
Cs6g18250	-0.242767	3.95829e-08	Putative uncharacterized protein
Cs8g02010	-0.179992	4.17895e-08	Lysine histidine transporter-like 8;Lysine histidine transporter 2;Putative uncharacterized protein Sb06g025310
Cs5g08640	-0.246166	8.2866e-08	Oxidoreductase family, NAD-binding Rossmann fold protein;Inositol 2-dehydrogenase;Putative oxidoreductase yteT
Cs4g01680	0.25103	8.9416e-08	Glycosyl hydrolase family protein with chitinase insertion domain;Chitotriosidase-1;Acidic mammalian chitinase;Chitinase-3-like protein 1;Probable endochitinase;Probable chitinase 3;42 kDa endochitinase
Cs2g30390	-0.14184	1.92631e-07	Sulfite reductase [ferredoxin];Sulfite reductase [NADPH] hemoprotein beta-component;Sulfite reductase [NADPH] subunit beta;Nitrite/sulfite reductase, hemoprotein beta-component, ferrodoxin-like:Nitrite and sulphite reductase 4Fe-4S region
Cs1g25950	-0.134166	6.54102e-07	Chloroplast nucleoid DNA-binding protein-like protein;Aspartic proteinase-like protein 1
Cs6g09150	-0.169603	9.94812e-07	Ferritin-3, chloroplastic;Ferritin-1, chloroplastic;Ferritin-2, chloroplastic;Ferritin, chloroplastic;Ferritin-4, chloroplastic;Soma ferritin;Ferritin heavy chain;Ferritin, middle subunit;Ferritin, heavy subunit;Ferritin-1 heavy chain;Ferritin heavy chain B;Ferritin heavy chain, oocyte isoform;Ferritin-2 heavy chain;Ferritin, lower subunit;Ferritin, higher subunit;Ferritin heavy chain A;Ferritin,…
orange1.1t05903	-0.315517	1.01308e-06
Cs7g22890	-0.222947	1.12674e-06	Protein ABCI7, chloroplastic;UPF0051 protein slr0076;FeS cluster assembly protein sufD;ATP-binding cassette transporter, subfamily I, member 10, ABC component protein PpABCI10 (Fragment)
Cs3g03980	-0.417375	1.328e-06	Leucine-rich repeat containing protein, putative;Putative disease resistance protein RGA1;Disease resistance protein RGA2;Probable disease resistance protein RDL6/RF9
Cs5g18940	0.375505	1.72606e-06	Protein BEARSKIN1;Protein SOMBRERO;NAC domain-containing protein 12;Protein CUP-SHAPED COTYLEDON 2;Protein FEZ;Putative NAC domain-containing protein 94;Wood-associated NAC domain transcription factor 1
Cs4g02760	-0.172075	1.78484e-06	ATP-dependent Clp protease ATP-binding subunit ClpE;Chaperone protein ClpB;Chaperone protein ClpB1;Chaperone protein ClpC, chloroplastic;Chaperone protein ClpC1, chloroplastic;ATP-dependent Clp protease ATP-binding subunit clpA homolog CD4B, chloroplastic;Probable chaperone protein ClpB 1;cDNA, clone: J100058K15, full insert sequence
Cs6g20030	0.256043	4.086e-06	Long-chain-alcohol oxidase FAO4A;Gluconate 2-dehydrogenase flavoprotein;Long-chain fatty alcohol dehydrogenase-like protein
orange1.1t01385	-0.623008	5.70457e-06	LRR receptor-like serine/threonine-protein kinase GSO1;Leucine-rich repeat receptor protein kinase EXS;Brassinosteroid LRR receptor kinase;Systemin receptor SR160;Receptor-like protein 12;Protein BRASSINOSTEROID INSENSITIVE 1;Serine/threonine-protein kinase BRI1-like 2;Receptor-like protein kinase BRI1-like 3;Probable LRR receptor-like serine/threonine-protein kinase At4g36180;Leucine-rich repeat…
Cs2g05170	-0.379418	1.09662e-05	Glutamate receptor 2.7;Glutamate-gated kainate-type ion channel receptor subunit GluR5
orange1.1t04593	0.371787	1.51183e-05	E3 ubiquitin-protein ligase PUB23;U-box domain-containing protein 25;Protein spotted leaf 11;Putative E3 ubiquitin-protein ligase LIN;Putative E3 ubiquitin-protein ligase LIN-2;WD repeat, SAM and U-box domain-containing protein 1;Putative U-box domain-containing protein 55;Putative uncharacterized protein Sb03g040850
Cs7g24860	-0.264261	1.92564e-05	Protein kinase domain containing protein, expressed;Probable receptor-like protein kinase At5g47070;Receptor-like serine/threonine-protein kinase At3g01300;Protein kinase 2A, chloroplastic;Probable serine/threonine-protein kinase NAK;Serine/threonine-protein kinase At5g01020;Putative receptor-like protein kinase At1g72540;Probable serine/threonine-protein kinase RLCKVII;Probable serine/threonine-…
Cs2g10960	-0.160185	2.31379e-05	Lecithin:cholesterol acyltransferase domain-containing protein;Lecithine-cholesterol acyltransferase-like 4;Phospholipase A(1) LCAT3
Cs5g07260	-0.158694	4.0517e-05	Exocyst complex protein EXO70;Exocyst complex component EXO70;Putative uncharacterized protein Sb03g044110
Cs2g05310	0.148222	5.22388e-05	Putative uncharacterized protein Sb09g028562 (Fragment);WUSCHEL-related homeobox 9;Protein WUSCHEL;Putative WUSCHEL-related homeobox 2
Cs1g01320	-0.332425	5.65964e-05	Putative dehydration-responsive element binding protein;Ethylene-responsive transcription factor ERF060;Dehydration-responsive element-binding protein 2F;Ethylene-responsive transcription factor SHINE 3
Cs5g15190	-0.273856	6.38736e-05	Putative tau class glutathione transferase GSTU10;Probable glutathione S-transferase;Probable glutathione S-transferase parC;Glutathione S-transferase U19;Probable glutathione S-transferase parA;Glutathione transferase GST 23;Probable maleylacetoacetate isomerase
Cs1g13720	-0.158501	8.90018e-05	Pleiotropic drug resistance protein 1;ABC transporter G family member 40;Putative pleiotropic drug resistance protein 7;Probable pleiotropic drug resistance protein 2;Pleiotropic ABC efflux transporter of multiple drugs;ATP-binding cassette transporter CGR1;ATP-dependent permease PDR15;Brefeldin A resistance protein;Opaque-specific ABC transporter CDR3;Pleiotropic drug resistance, ABC transporter…
Cs8g01920	0.231625	8.95279e-05	Ropgefa ROP GTPase guanyl-nucleotide exchange factor, PRONE domain-containing (Fragment);Rop guanine nucleotide exchange factor 1;Rho guanine nucleotide exchange factor 8
Cs3g16200	0.107649	0.00010371	1-O-acylglucose:anthocyanin-O-acyltransferase-like protein;Serine carboxypeptidase-like 19;Serine carboxypeptidase 1;Lysosomal protective protein;Putative serine carboxypeptidase-like 30;Serine carboxypeptidase II-2 (Fragment)
Cs1g20480	0.0998672	0.000125977	AP2-like ethylene-responsive transcription factor AIL6;AP2-like ethylene-responsive transcription factor BBM;AP2-like ethylene-responsive transcription factor ANT;Ethylene-responsive transcription factor WRI1;Floral homeotic protein APETALA 2;AP2-like ethylene-responsive transcription factor SNZ;AP2-like ethylene-responsive transcription factor SMZ;AP2-like ethylene-responsive transcription facto…
Cs1g07160	-0.230541	0.000310372	Late blight resistance protein R1-A, putative;Disease resistance protein At4g27190;Probable disease resistance protein At4g27220;Putative disease resistance protein At3g15700
orange1.1t02040	0.119864	0.000476475	Peroxidase 15;Peroxidase C1C (Fragment);Lignin-forming anionic peroxidase;Peroxidase N;Cationic peroxidase 1;Apoplastic anionic gaiacol peroxidase
orange1.1t01627	-0.127818	0.000519904	Sodium/hydrogen exchanger, putative, expressed;Sodium/hydrogen exchanger 7
Cs1g21970	0.494378	0.000524532	Protease-associated PA;Proteinase inhibitor I9, subtilisin propeptide;Subtilisin-like protease;Cucumisin;Xylem serine proteinase 1;Serine protease AprX;M-protease
orange1.1t02043	0.112497	0.000813416	Peroxidase 15;Peroxidase C1C (Fragment);Lignin-forming anionic peroxidase;Peroxidase N;Cationic peroxidase 1;Apoplastic anionic gaiacol peroxidase
Cs6g16270	0.111151	0.00105937	Alpha-L-arabinofuranosidase 1;Alpha-N-arabinofuranosidase 1;Probable alpha-N-arabinofuranosidase A;Alpha-N-arabinofuranosidase A;Alpha-L-arabinofuranosidase C-terminus family protein, expressed
Cs4g17120	-0.170179	0.0016823	Putative uncharacterized protein Sb03g027380;Transcriptional corepressor LEUNIG;Uncharacterized WD repeat-containing protein alr3466;Vegetative incompatibility protein HET-E-1;Probable serine/threonine-protein kinase pkwA;WD repeat-containing protein 5 homolog;POC1 centriolar protein homolog A
Cs3g18030	-0.120098	0.00168234	2-dehydro-3-deoxyphosphoheptonate aldolase (3-deoxy-d-arabino-heptulosonate 7-phosphate synthase) (Precursor);Phospho-2-dehydro-3-deoxyheptonate aldolase 1, chloroplastic;Probable phospho-2-dehydro-3-deoxyheptonate aldolase, chloroplastic;Phospho-2-dehydro-3-deoxyheptonate aldolase;Probable phospho-2-dehydro-3-deoxyheptonate aldolase;Phospho-2-dehydro-3-deoxyheptonate aldolase (Fragment)
Cs5g06870	0.0890861	0.00271098	Glyceraldehyde-3-phosphate dehydrogenase C subunit (GapC);Glyceraldehyde-3-phosphate dehydrogenase;Glyceraldehyde-3-phosphate dehydrogenase, cytosolic;Glyceraldehyde-3-phosphate dehydrogenase, cytosolic (Fragment)
Cs3g27850	-0.114229	0.0033598	BZIP superfamily DNA-binding transcription factor;bZIP transcription factor 60
Cs1g08270	-0.128628	0.00446609	Putative uncharacterized protein Sb03g027370
Cs2g01760	-0.180198	0.00461487	Heavy-metal-associated domain-containing protein
Cs9g05330	0.418932	0.00516049	Stress and pathogenesis-related protein;Major allergen Pru ar 1;Major allergen Pru av 1;Major allergen Mal d 1;Major allergen Pyr c 1;Major pollen allergen Bet v 1-M/N;Major pollen allergen Aln g 1;Major pollen allergen Cor a 1 isoforms 5, 6, 11 and 16;Probable intracellular pathogenesis-related protein T1;Pathogenesis-related protein STH-21;Root allergen protein;Major pollen allergen Car b 1 iso…
Cs1g03960	-0.200749	0.00826548	Protein SRG1;Codeine O-demethylase;Probable 2-oxoglutarate/Fe(II)-dependent dioxygenase;Thebaine 6-O-demethylase;S-norcoclaurine synthase 1;Flavonol synthase/flavanone 3-hydroxylase;Leucoanthocyanidin dioxygenase;Flavonol synthase/flavanone 3-hydroxylase (Fragment);Flavone synthase;Naringenin,2-oxoglutarate 3-dioxygenase;Naringenin,2-oxoglutarate 3-dioxygenase (Fragment);1-aminocyclopropane-1-car…
Cs2g14320	0.0987778	0.00848645	Putative uncharacterized protein Sb03g032730;B3 domain-containing transcription factor FUS3;B3 domain-containing protein LFL1;Regulatory protein viviparous-1;Putative B3 domain-containing protein Os04g0676650;B3 domain-containing transcription repressor VAL1;AP2/ERF and B3 domain-containing transcription factor ARF14;AP2/ERF and B3 domain-containing protein Os01g0693400;AP2/ERF and B3 domain-cont…
Cs9g01470	-0.239494	0.00944305	Putative uncharacterized protein Sb03g029710
Cs3g14440	0.250747	0.0098914	Dormancy/auxin associated-like protein (Fragment)
Cs3g03480	0.179362	0.0101673	DNA (cytosine-5)-methyltransferase 1B;Cytosine-specific methyltransferase (Fragment)
Cs5g21860	0.081239	0.0122523	Chitinase 4;Endochitinase A;Endochitinase B (Fragment);Basic endochitinase CHB4;Endochitinase PR4;Acidic endochitinase SP2;Endochitinase B;Basic endochitinase C;Basic endochitinase A;Basic endochitinase B;Endochitinase 2 (Fragment);Basic endochitinase (Fragment);Basic 30 kDa endochitinase;26 kDa endochitinase 1;Acidic 27 kDa endochitinase;Acidic endochitinase Q;Acidic endochitinase P;Putative unc…
Cs9g06550	-0.14338	0.0126724	Putative uncharacterized protein Sb01g046250;Cyclin-T1-4;Cyclin-T1-3;Cyclin-T1-5;Cyclin-T1-2;Cyclin-T1-1;Putative cyclin-T1-1;Cyclin-L1;Cyclin pch1;Cyclin-L2;Cyclin-T1;Cyclin-L1-1;Cyclin-T2;Cyclin-T
orange1.1t04173	0.243021	0.0165329	Reticuline oxidase-like protein;Reticuline oxidase;(S)-tetrahydroprotoberberine oxidase
Cs1g23820	-0.182853	0.0179247	Putative uncharacterized protein At1g03840 (Fragment);Zinc finger protein MAGPIE;Zinc finger protein NUTCRACKER;Zinc finger protein JACKDAW;Protein SENSITIVE TO PROTON RHIZOTOXICITY 1;Zinc finger protein STOP1 homolog;Zinc finger protein STAR3;Protein TRANSPARENT TESTA 1
Cs9g15280	0.395457	0.0269352	Hexose carrier protein HEX6;Sugar transport protein 3;Sugar carrier protein C;Sugar carrier protein A;H(+)/hexose cotransporter 1;Galactose-proton symporter;Hexose carrier protein HEX6, putative, expressed
orange1.1t03833	0.294341	0.0273195	Sugar transport protein 14;Sugar carrier protein A;Hexose carrier protein HEX6;Sugar carrier protein C;H(+)/hexose cotransporter 3;Putative metabolite transport protein ywtG;D-xylose-proton symporter;Putative polyol transporter 2;Probable metabolite transport protein CsbC;D-xylose-proton symporter-like 3, chloroplastic;Putative uncharacterized protein Sb01g042690
orange1.1t02831	0.117566	0.0287581	Probable metal-nicotianamine transporter YSL5;Metal-nicotianamine transporter YSL3;Iron-phytosiderophore transporter yellow stripe 1;Iron-phytosiderophore transporter YSL15;Oligopeptide transporter OPT family (Fragment)
Cs3g07120	-0.181672	0.0292586	Cytochrome P450 734A2;Putative uncharacterized protein Sb02g041120
orange1.1t04068	-0.154435	0.0389695	Probable WRKY transcription factor 15;Protein WRKY1;WRKY transcription factor 22;WRKY transcription factor 26-2 (Fragment)
Cs4g11520	-0.223736	0.0402351	S-locus-specific glycoprotein S13, putative;G-type lectin S-receptor-like serine/threonine-protein kinase RKS1;Receptor-like serine/threonine-protein kinase SD1-8;Putative serine/threonine-protein kinase receptor;Cysteine-rich receptor-like protein kinase 11;Putative G-type lectin S-receptor-like serine/threonine-protein kinase At1g61610;Putative cysteine-rich receptor-like protein kinase 35;G-ty…
Cs6g11370	0.145569	0.0409064	Uncharacterized aminotransferase y4uB;Adenosylmethionine-8-amino-7-oxononanoate aminotransferase;Uncharacterized aminotransferase YhxA;Uncharacterized aminotransferase YodT;L-Lysine-8-amino-7-oxononanoate aminotransferase;Omega-amino acid--pyruvate aminotransferase;Acetylornithine aminotransferase;Probable adenosylmethionine--8-amino-7-oxononanoate aminotransferase protein
Cs2g29080	-0.0871285	0.0410848	BRASSINOSTEROID INSENSITIVE 1-associated receptor kinase 1;BRASSINOSTEROID INSENSITIVE 1-associated receptor kinase 1;Somatic embryogenesis receptor kinase 1;Protein NSP-INTERACTING KINASE 2;Probable LRR receptor-like serine/threonine-protein kinase At4g30520;Probable inactive leucine-rich repeat receptor-like protein kinase At1g66830;Leucine-rich repeat receptor-like protein kinase PEPR1;LRR rec…
Cs2g05930	0.198924	0.0441053	Pistil extensin like protein, partial CDS (Fragment);Pistil-specific extensin-like protein
orange1.1t06039	-0.15037	0.0466682
Cs8g17030	0.486788	9.03172e-56	Putative vicilin storage protein (Globulin-like);Legumin B;Legumin B (Fragment);Legumin A;Legumin K (Fragment)
Cs2g21745	0.799956	1.82243e-48	Isocitrate lyase;Isocitrate lyase 2 (Fragment);Mitochondrial 2-methylisocitrate lyase;Bifunctional glyoxylate cycle protein;Putative uncharacterized protein Lema_P000080.1
orange1.1t00742	-0.452844	1.96181e-44
Cs2g10440	0.608899	4.18521e-39
Cs3g23920	-0.355754	5.34084e-37	Putative yeast pheromone receptor protein AR781
Cs2g15310	0.334678	9.66323e-30	Putative uncharacterized protein Sb10g021610;Peroxidase 52;Cationic peroxidase 1;Lignin-forming anionic peroxidase;Peroxidase C1C (Fragment);Basic peroxidase;Peroxidase N
Cs6g09420	-0.325152	6.51278e-28	Probable WRKY transcription factor 33;WRKY transcription factor 1;Protein WRKY1;Probable WRKY transcription factor protein 1;Putative uncharacterized protein Sb03g038510
Cs5g06930	0.233011	6.90591e-25	Malate synthase, glyoxysomal;Malate synthase, glyoxysomal (Fragment);Malate synthase;Malate synthase A;Bifunctional glyoxylate cycle protein;Malate synthase 1, glyoxysomal;Malate synthase (Fragment)
orange1.1t03455	-0.546256	7.99764e-25	Putative tau class glutathione transferase GSTU47;Probable glutathione S-transferase;Glutathione transferase GST 23;Glutathione S-transferase U7;Probable glutathione S-transferase parA;Probable glutathione S-transferase parC
Cs9g13650	0.26319	1.28735e-24	Oleosin low molecular weight isoform;Oleosin 1;Major oleosin NAP-II (Fragment);Oleosin Bn-III;Oleosin 16 kDa;Oleosin Bn-V (Fragment);Oleosin Zm-I;Oleosin (Fragment);P24 oleosin isoform A;P24 oleosin isoform B;Oleosin Zm-II
Cs2g17810	-0.305036	1.60605e-24	Immediate-early fungal elicitor protein CMPG1 (Fragment);U-box domain-containing protein 21;E3 ubiquitin-protein ligase PUB23;Putative U-box domain-containing protein 55;WD repeat, SAM and U-box domain-containing protein 1
Cs3g20470	-0.246499	7.10794e-23	Putative uncharacterized protein
Cs5g03420	-0.41598	2.41856e-22	BTB/POZ domain-containing protein At5g41330;Potassium channel tetramerization domain-containing protein (Fragment)
Cs3g16090	-0.32611	6.39362e-22	Putative uncharacterized protein (Fragment)
Cs7g06320	-0.325728	3.94187e-21	Putative uncharacterized protein At1g80840 (Fragment);Probable WRKY transcription factor 40;WRKY transcription factor 18;Protein WRKY1
Cs4g03150	0.470261	4.75972e-21	Probable xyloglucan endotransglucosylase/hydrolase protein 23;Xyloglucan endotransglucosylase/hydrolase protein 22;Brassinosteroid-regulated protein BRU1;Putative xyloglucan endotransglucosylase/hydrolase protein 13;Probable xyloglucan endotransglucosylase/hydrolase (Fragment);Probable xyloglucan endotransglucosylase/hydrolase protein B;Xyloglucan endotransglucosylase/hydrolase protein A;Probable…
Cs4g16050	-0.223424	2.25193e-20	Aspartate aminotransferase, cytoplasmic;Aspartate aminotransferase, chloroplastic;Aspartate aminotransferase, cytoplasmic isozyme 1;Aspartate aminotransferase 1;Aspartate aminotransferase, mitochondrial;Aspartate aminotransferase P2, mitochondrial (Fragment);Probable aspartate aminotransferase, cytoplasmic;Aromatic-amino-acid aminotransferase;Tyrosine aminotransferase;Putative aspartate aminotran…
Cs4g11110	0.538598	5.96739e-20
Cs7g10220	-0.284	2.81831e-19	Glyceraldehyde-3-phosphate dehydrogenase, cytosolic;Glyceraldehyde-3-phosphate dehydrogenase;Glyceraldehyde-3-phosphate dehydrogenase, cytosolic (Fragment);Glyceraldehyde-3-phosphate dehydrogenase C subunit (GapC)
Cs6g15290	-0.517346	8.02001e-19	ABC transporter G family member 39;Pleiotropic drug resistance protein 2;Probable pleiotropic drug resistance protein 2;Putative pleiotropic drug resistance protein 7;Putative uncharacterized protein Sb01g000220
Cs3g09120	0.254423	1.01127e-18	Cytochrome P450 82C4;Cytochrome P450 82A1 (Fragment);Flavonoid 3'-monooxygenase;Isoflavone 2'-hydroxylase;Premnaspirodiene oxygenase;Psoralen synthase (Fragment);5-epiaristolochene 1,3-dihydroxylase;Psoralen synthase;Beta-amyrin 24-hydroxylase;(S)-N-methylcoclaurine 3'-hydroxylase
orange1.1t02092	-0.504621	1.29408e-18	Putative uncharacterized protein Sb02g026050
Cs5g28400	-0.247625	1.30099e-18	Hemoglobin-2;Non-symbiotic hemoglobin 1;Non-legume hemoglobin;Non-symbiotic hemoglobin 0;Hemoglobin A;Hemoglobin-1;Leghemoglobin;Leghemoglobin-2;Leghemoglobin-3;Leghemoglobin-1;Leghemoglobin A;Non-symbiotic hemoglobin 1, putative, expressed
orange1.1t03618	-0.324322	5.20229e-18	Probable glutathione S-transferase;Glutathione transferase GST 23;Glutathione S-transferase U7;Probable glutathione S-transferase parC;Probable glutathione S-transferase parA;Putative tau class glutathione transferase GSTU47
Cs5g04260	0.347024	5.20229e-18	Hypersensitive-induced response protein 1;Protein PPLZ12;Hypersensitive-induced response protein, putative, expressed
Cs2g04280	0.230993	1.85383e-17	Putative uncharacterized protein Sb03g033490
Cs1g17390	0.277358	3.36024e-17	Putative uncharacterized protein Sb02g025830;Cytochrome P450 71A1;Flavonoid 3'-monooxygenase;Germacrene A oxidase;Premnaspirodiene oxygenase;4-hydroxyphenylacetaldehyde oxime monooxygenase;Cytochrome P450 82A1 (Fragment);5-epiaristolochene 1,3-dihydroxylase
Cs5g04490	-0.241654	1.38994e-16	HIPL1 protein;HIPL2 protein;HHIP-like protein 1;Glucose/sorbosone dehydrogenases-like protein
Cs6g19340	0.256355	1.95418e-16
Cs3g18760	-0.283811	2.80427e-16
Cs7g28700	-0.197124	1.11344e-15	Zinc finger protein ZAT11;Putative Cys2-His2 zinc finger transcription factor
orange1.1t03764	-0.316825	1.38405e-15	Putative ATPase, aminophospholipid transporter (APLT), class I, type 8A, member 1;Putative phospholipid-transporting ATPase 9;Phospholipid-transporting ATPase 10;Probable phospholipid-transporting ATPase IA;Probable phospholipid-transporting ATPase IM;Probable phospholipid-transporting ATPase IB;Probable phospholipid-transporting ATPase DRS2;Probable phospholipid-transporting ATPase ID;Probable p…
Cs7g16760	-0.283166	2.01546e-15	AGC (CAMP-dependent, cGMP-dependent and protein kinase C) kinase family protein;Serine/threonine-protein kinase OXI1;Phototropin-1A;Phototropin-1B;Protein kinase PVPK-1;Phototropin-2;Serine/threonine-protein kinase KIPK;Phototropin-1;Protein kinase PINOID;Flippase kinase 1;Ribosomal protein S6 kinase alpha-2;Ribosomal protein S6 kinase 2 alpha;Ribosomal protein S6 kinase 2 beta;Putative ribosomal…
Cs5g17210	0.210115	3.33431e-15	Water-selective transport intrinsic membrane protein 1;Probable aquaporin TIP3-2;Aquaporin TIP3-1;Probable aquaporin TIP-type alpha;Probable aquaporin TIP-type;Aquaporin-1;Aquaporin-4
Cs8g02510	-0.19297	3.91009e-15	Phospholipase-like protein (PEARLI 4) domain-containing protein
Cs2g06620	0.255627	5.36329e-15	Putative nucleic acid binding protein (Fragment)
Cs2g05280	-0.345142	5.47041e-15	Pathogenesis-related genes transcriptional activator PTI5;Ethylene-responsive transcription factor 1B;Ethylene-responsive transcription factor 1B, putative
Cs2g19970	-0.301716	5.47041e-15	Transitional endoplasmic reticulum ATPase, putative
orange1.1t03689	-0.202482	5.79776e-15	Glutathione peroxidase (Fragment);Probable glutathione peroxidase 2;Putative glutathione peroxidase 7, chloroplastic;Probable phospholipid hydroperoxide glutathione peroxidase 6, mitochondrial;Probable phospholipid hydroperoxide glutathione peroxidase;Probable glutathione peroxidase 3, mitochondrial;Phospholipid hydroperoxide glutathione peroxidase 1, chloroplastic;Phospholipid hydroperoxide glut…
Cs8g17960	-0.249233	8.58486e-15	Zinc finger protein ZAT12;Putative Cys2-His2 zinc finger transcription factor
Cs5g04890	-0.227329	9.13694e-15	Putative uncharacterized protein Sb01g016050
Cs2g10160	-0.320555	9.5174e-15	FAD-binding and BBE domain-containing protein;Reticuline oxidase-like protein;Reticuline oxidase;Uncharacterized FAD-linked oxidoreductase yvdP;Mitomycin radical oxidase;FAD-linked oxidoreductase DDB_G0289697
Cs2g10210	-0.402764	1.68952e-14	Reticuline oxidase-like protein;Reticuline oxidase;Putative uncharacterized protein
orange1.1t03629	-0.201911	2.9117e-14	Putative tau class glutathione transferase GSTU47;Glutathione transferase GST 23;Probable glutathione S-transferase;Glutathione S-transferase U7;Probable glutathione S-transferase parC;Probable glutathione S-transferase parA;Probable maleylacetoacetate isomerase;Maleylacetoacetate isomerase;Glutathione S-transferase 2 (Fragment)
orange1.1t01080	0.330156	4.92281e-14	Putative adipose-regulatory protein (Seipin)
Cs8g11500	-0.411448	5.22706e-14	Putative uncharacterized protein B1153F04.33
Cs8g14950	-0.310469	6.88631e-14	Glucan endo-1,3-beta-glucosidase 14;Glucan endo-1,3-beta-glucosidase A;Glucan endo-1,3-beta-glucosidase, basic vacuolar isoform;Probable glucan endo-1,3-beta-glucosidase A6;Glucan endo-1,3-beta-glucosidase, basic vacuolar isoform GLB;Glucan endo-1,3-beta-glucosidase, acidic isoform GI9;Lichenase;Glucan endo-1,3-beta-glucosidase B;Glucan endo-1,3-beta-glucosidase, basic isoform 1 (Fragment);Glucan…
Cs1g20580	-0.229247	6.96534e-14	Cinnamyl alcohol dehydrogenase-like protein;Probable mannitol dehydrogenase;Geraniol dehydrogenase 1;Mannitol dehydrogenase;Cinnamyl alcohol dehydrogenase 8;Mannitol dehydrogenase (Fragment);Probable cinnamyl alcohol dehydrogenase 9;Putative cinnamyl alcohol dehydrogenase 5;NADP-dependent alcohol dehydrogenase C 2;Probable formaldehyde dehydrogenase AdhA;Uncharacterized zinc-type alcohol dehydrog…
Cs5g09020	-0.24302	9.56227e-14	L-lactate dehydrogenase (Fragment);L-lactate dehydrogenase B (Fragment);L-lactate dehydrogenase A;L-lactate dehydrogenase;L-lactate dehydrogenase A chain;L-lactate dehydrogenase C chain;L-lactate dehydrogenase B chain;L-lactate dehydrogenase A-like 6B;L-lactate dehydrogenase B-A chain
Cs7g31010	0.291239	9.80463e-14	Leucoanthocyanidin dioxygenase;Codeine O-demethylase;Probable 2-oxoglutarate/Fe(II)-dependent dioxygenase;Thebaine 6-O-demethylase;Protein SRG1;Naringenin,2-oxoglutarate 3-dioxygenase;1-aminocyclopropane-1-carboxylate oxidase 1;Flavonol synthase/flavanone 3-hydroxylase;S-norcoclaurine synthase 1;Probable 1-aminocyclopropane-1-carboxylate oxidase;Naringenin,2-oxoglutarate 3-dioxygenase (Fragment);…
Cs5g21900	-0.229267	1.28085e-13	Endochitinase PR4;Chitinase 6;Basic endochitinase CHB4;Endochitinase A;Endochitinase B (Fragment);Acidic endochitinase;Endochitinase B;Endochitinase 1 (Fragment);Basic 30 kDa endochitinase;Basic endochitinase C;Basic endochitinase A;Basic endochitinase (Fragment);Basic endochitinase B;26 kDa endochitinase 1;Acidic 27 kDa endochitinase;Acidic endochitinase Q;Acidic endochitinase P;Putative unchara…
Cs7g12540	-0.267716	1.34447e-13	Putative ATPase, aminophospholipid transporter (APLT), class I, type 8A, member 1;Putative phospholipid-transporting ATPase 9;Phospholipid-transporting ATPase 10;Probable phospholipid-transporting ATPase IM;Probable phospholipid-transporting ATPase C887.12;Probable phospholipid-transporting ATPase IA;Probable phospholipid-transporting ATPase ID;Probable phospholipid-transporting ATPase IB;Probabl…
Cs2g06650	-0.269015	1.85318e-13	Rotenone-insensitive NADH-ubiquinone oxidoreductase, mitochondrial, putative;Probable NADH dehydrogenase;Probable NADH-ubiquinone oxidoreductase C947.15c, mitochondrial;External NADH-ubiquinone oxidoreductase 2, mitochondrial;Rotenone-insensitive NADH-ubiquinone oxidoreductase, mitochondrial
Cs2g20930	-0.223262	2.15118e-13	Ubiquitin fusion degradation protein 1 homolog;Ubiquitin fusion degradation protein 1;TRAF-type zinc finger domain-containing protein 1;XIAP-associated factor 1;Ubiquitin fusion degradaton protein, putative
Cs3g18770	-0.406333	2.27136e-13
Cs3g09720	-0.210224	2.70907e-13	Alternative oxidase (Precursor);Alternative oxidase 1a, mitochondrial;Alternative oxidase, mitochondrial
Cs8g07520	0.203561	2.80207e-13	Late embryogenesis abundant protein;Embryogenic cell protein 40;Probable dehydrin LEA;Late embryogenesis abundant protein group 2 protein dehydrin
Cs7g02900	-0.184829	2.88254e-13	Putative uncharacterized protein At5g41100/MEE6_17;Uncharacterized protein At2g33490
Cs9g07070	0.222725	2.88254e-13	Putative uncharacterized protein OJ1124_H03.11
Cs7g15320	0.364341	3.04938e-13	Benzyl alcohol O-benzoyltransferase;(Z)-3-hexen-1-ol acetyltransferase;13-hydroxylupanine O-tigloyltransferase;Omega-hydroxypalmitate O-feruloyl transferase;Taxadien-5-alpha-ol O-acetyltransferase;10-deacetylbaccatin III 10-O-acetyltransferase;3'-N-debenzoyl-2'-deoxytaxol N-benzoyltransferase;2-alpha-hydroxytaxane 2-O-benzoyltransferase;Benzoyl-CoA:benzyl alcohol/phenylethanol benzoyltransferase,…
Cs2g10120	-0.338362	3.49309e-13	Putative uncharacterized protein;Reticuline oxidase-like protein;Reticuline oxidase;Mitomycin radical oxidase
Cs8g20130	-0.223714	4.74155e-13	ATP-binding cassette transporter, subfamily G, member 15, group PDR protein PpABCG15;ABC transporter G family member 31;Pleiotropic drug resistance protein 13;Putative pleiotropic drug resistance protein 7;Probable pleiotropic drug resistance protein 1
Cs2g13670	-0.508311	4.91866e-13	E3 ubiquitin-protein ligase MARCH8;ERAD-associated E3 ubiquitin-protein ligase doa10;Zinc finger, C3HC4 type (RING finger) domain containing protein, expressed
Cs9g03400	-0.164561	5.33012e-13	Pyruvate kinase;Pyruvate kinase, cytosolic isozyme;Probable pyruvate kinase, cytosolic isozyme;Pyruvate kinase;Pyruvate kinase isozymes M1/M2;Pyruvate kinase isozyme M1;Pyruvate kinase muscle isozyme;Pyruvate kinase isozyme R (Fragment);Pyruvate kinase isozymes R/L;Pyruvate kinase I
Cs7g18970	0.243775	1.03362e-12	Polygalacturonase-inhibiting protein (Fragment);Polygalacturonase inhibitor;DNA-damage-repair/toleration protein DRT100;Leucine-rich repeat receptor-like protein kinase PEPR1;LRR receptor-like serine/threonine-protein kinase FLS2;LRR receptor-like serine/threonine-protein kinase ERECTA;Probable LRR receptor-like serine/threonine-protein kinase At4g08850;Probable leucine-rich repeat receptor-like …
Cs7g28220	-0.340387	1.50028e-12	Alpha/beta-hydrolase domain-containing protein
Cs1g06230	-0.179285	1.87108e-12	Diacylglycerol kinase accessory domain-containing protein;Diacylglycerol kinase iota;Diacylglycerol kinase zeta;Diacylglycerol kinase theta;Diacylglycerol kinase eta;Diacylglycerol kinase 1;Diacylglycerol kinase kappa;Diacylglycerol kinase delta
orange1.1t01713	-0.216203	1.93475e-12	Putative uncharacterized protein At1g29860 (Fragment);Probable WRKY transcription factor 23;WRKY transcription factor 1;Probable WRKY transcription factor protein 1
Cs2g14350	-0.214852	2.66275e-12	Phosphate carrier protein, mitochondrial;Probable mitochondrial phosphate carrier protein;Mitochondrial phosphate carrier protein 2;Mitochondrial substrate carrier family protein N;Mitochondrial substrate carrier family protein ucpB;Mitochondrial folate transporter/carrier;Solute carrier family 25 member 42;Phosphate carrier protein, mitochondrial, putative, expressed
Cs6g06830	-0.245714	3.47523e-12	Putative uncharacterized protein Sb01g035310;E3 ubiquitin-protein ligase RING1;RING finger protein 126;RING-H2 finger protein ATL7;Uncharacterized RING finger protein P32A8.03c;E3 ubiquitin ligase BIG BROTHER;E3 ubiquitin protein ligase RIE1;E3 ubiquitin-protein ligase RLIM;RING-H2 zinc finger protein RHA4a;NEP1-interacting protein 2
Cs5g09200	-0.209205	3.74862e-12	Haloacid dehalogenase-like hydrolase domain-containing protein;Trehalose-phosphate phosphatase;Uncharacterized glycosyl hydrolase Rv2006/MT2062
Cs4g12130	-0.212897	3.92133e-12	Chitin-inducible gibberellin-responsive protein 1;Scarecrow-like transcription factor PAT1;Scarecrow-like protein 5;DELLA protein RGL2;DELLA protein GAI;Protein SCARECROW;DELLA protein GAIP;DELLA protein RGA;DELLA protein GAIP-B;Protein SHORT-ROOT;Nodulation-signaling pathway 2 protein;Chitin-inducible gibberellin-responsive protein 2, putative, expressed
Cs8g14960	-0.252074	4.32423e-12	Ferredoxin-3, chloroplastic;Ferredoxin-6, chloroplastic;Ferredoxin, root R-B2;Ferredoxin-1, chloroplastic;Ferredoxin;Ferredoxin-1;Ferredoxin, chloroplastic;Ferredoxin-B;Ferredoxin-2, chloroplastic;Ferredoxin-A;Ferredoxin-5, chloroplastic;Ferredoxin, leaf L-A;Ferredoxin-2;Ferredoxin-3, chloroplast, putative, expressed
Cs2g17820	-0.302403	4.64592e-12	Immediate-early fungal elicitor protein CMPG1 (Fragment);U-box domain-containing protein 21;E3 ubiquitin-protein ligase PUB22
Cs1g01700	0.300438	8.10729e-12	Inositol-3-phosphate synthase;Inositol-3-phosphate synthase isozyme 2;Probable inositol-3-phosphate synthase isozyme 3;Putative inositol-3-phosphate synthase isozyme 3
Cs6g07420	-0.165343	9.48414e-12	Putative uncharacterized protein Sb09g022145 (Fragment)
Cs5g26150	-0.204563	9.60708e-12	NAC domain-containing protein 100;Protein CUP-SHAPED COTYLEDON 2;Protein BEARSKIN1;Protein SOMBRERO;Protein FEZ;Putative NAC domain-containing protein 94;NAC domain-containing protein 21/22, putative
Cs5g09720	-0.366423	9.60708e-12	Putative uncharacterized protein Sb04g009050;Putative DNA-binding protein ESCAROLA
Cs8g17376	0.203354	1.73524e-11
Cs5g07690	-0.262188	1.79669e-11	Putative calcineurin B-like protein (Fragment);Calcineurin B-like protein 1;Calcineurin subunit B type 2;Calcineurin subunit B;Neuronal calcium sensor 1;Neurocalcin homolog;Neurocalcin;Calcium and integrin-binding family member 2
Cs1g23800	0.163167	1.98829e-11	Legumin A;Putative vicilin storage protein (Globulin-like)
orange1.1t04648	-0.210233	2.01245e-11	Probable serine/threonine-protein kinase At1g54610;Cyclin-dependent kinase C-2;CTD kinase subunit alpha;Probable cyclin-dependent kinase 10;Serine/threonine-protein kinase bur1;Serine/threonine-protein kinase PITSLRE;Probable cyclin-dependent serine/threonine-protein kinase DDB_G0278487;Cell division control protein 2 homolog;Cell division control protein 2 homolog A;Serine/threonine-protein kina…
Cs9g19170	-0.210471	3.04797e-11	Putative late blight resistance protein homolog R1A-3;Heavy metal-associated domain containing protein, expressed
Cs2g02790	-0.165092	3.63269e-11	Probable WRKY transcription factor 31;WRKY transcription factor 6;Protein WRKY1;Putative uncharacterized protein At1g62300 (Fragment)
orange1.1t01398	0.360696	4.09458e-11	Glycerol kinase;Probable glycerol kinase;Putative glycerol kinase 3;Putative uncharacterized protein Sb06g030600
Cs8g15110	0.178343	5.0297e-11	NAD+ ADP-ribosyltransferases;NAD+ ADP-ribosyltransferase;Poly [ADP-ribose] polymerase 3;Putative poly [ADP-ribose] polymerase 3;Poly [ADP-ribose] polymerase 1 (Fragment)
Cs8g18260	-0.189974	5.1993e-11	Heat shock cognate 70 kDa protein;Chloroplast envelope membrane 70 kDa heat shock-related protein;Heat shock 70 kDa protein;Heat shock 70 kDa protein cognate 4;Heat shock 70 kDa protein A;Heat shock protein HSS1;Heat shock-related 70 kDa protein 2;Non-cell-autonomous heat shock cognate protein 70
Cs3g14290	-0.142914	5.87661e-11	ATP-dependent Clp protease proteolytic subunit-related protein 3, chloroplastic;REF/SRPP-like protein At3g05500;Stress-related protein;Putative ATP-dependent Clp protease proteolytic subunit-like;Small rubber particle protein;ATP-dependent Clp protease proteolytic subunit;Probable ATP-dependent Clp protease proteolytic subunit 3;ATP-dependent Clp protease proteolytic subunit-related protein 3
Cs3g25700	-0.157872	6.95251e-11	Abhydrolase domain-containing protein 4;probable cardiolipin-specific deacylase, mitochondrial;1-acylglycerol-3-phosphate O-acyltransferase ABHD5;Proline iminopeptidase;4,5-9,10-diseco-3-hydroxy-5,9,17-trioxoandrosta-1(10),2-diene-4-oate hydrolase;Lipase 3;Uncharacterized protein Mb2734;Carboxylesterase ybfK;Monoacylglycerol lipase ABHD6;Dihydrolipoyllysine-residue acetyltransferase component of …
Cs5g05940	0.555897	7.18088e-11	Oleosin 21.2 kDa;P24 oleosin isoform A;P24 oleosin isoform B;Oleosin S2-2;Oleosin (Fragment);Oleosin Zm-II;Oleosin Bn-V (Fragment);Oleosin Bn-III;Major oleosin NAP-II (Fragment);Oleosin Zm-I;Oleosin high molecular weight isoform
Cs5g17480	0.416377	7.86873e-11	Amino acid permease 8;Probable amino acid permease 7;Lysine histidine transporter-like 6;Putative uncharacterized protein Sb02g002440
Cs9g07210	-0.210939	7.95004e-11	Ribosomal protein L19 (Fragment);60S ribosomal protein L19-1;60S ribosomal protein L19 (Fragment);50S ribosomal protein L19e
Cs4g18380	-0.481147	1.02823e-10	Leucine-rich repeat receptor-like protein kinase 1;Probable LRR receptor-like serine/threonine-protein kinase At4g08850;Probable leucine-rich repeat receptor-like protein kinase At1g35710;Leucine-rich repeat receptor-like serine/threonine-protein kinase At1g17230;LRR receptor-like serine/threonine-protein kinase GSO1;Leucine-rich repeat receptor-like protein kinase PEPR1;Receptor-like protein kin…
Cs1g12580	-0.498227	1.02823e-10	Putative uncharacterized protein At1g52565
Cs7g22000	0.600135	1.13902e-10	Putative uncharacterized protein Sb01g004940
Cs4g02950	0.164298	1.14792e-10	Xylose isomerase;Xylose isomerase 1
Cs2g24300	-0.225189	1.23888e-10	Putative uncharacterized protein Sb10g028980
orange1.1t01969	-0.177667	1.46882e-10	Riboflavin biosynthesis protein ribBA, chloroplastic;Riboflavin biosynthesis protein ribBA;GTP cyclohydrolase II/3,4-dihydroxy-2-butanone-4-phosphate synthase-like protein (Fragment)
Cs7g21230	-0.180625	2.33579e-10	Exostosin-2;Exostosin-3;Exostosin-like 3;Transferase, transferring glycosyl groups, putative
Cs8g17810	-0.336336	2.59837e-10	Putative uncharacterized protein At5g59730 (Fragment)
Cs1g26810	-0.169031	2.97609e-10	Thioredoxin reductase 1;Thioredoxin reductase NTRB;Thioredoxin reductase NTRA;Thioredoxin reductase, mitochondrial;Thioredoxin reductase 2, mitochondrial;Thioredoxin reductase NTRC;NADPH-dependent thioredoxin reductase 3;Bifunctional thioredoxin reductase/thioredoxin;Thioredoxin reductase (Fragment);Putative uncharacterized protein NCAS0H01980
Cs6g02580	-0.268045	4.32819e-10	Tyrosine specific protein phosphatase and dual specificity protein phosphatase;Putative tyrosine phosphatase;Probable tyrosine-protein phosphatase At1g05000;Tyrosine-protein phosphatase SIW14;Putative tyrosine-protein phosphatase OCA1;Tyrosine-protein phosphatase-like protein OCA2
Cs3g19890	-0.186524	4.32819e-10	Stress-related NAC transcription factor (Fragment);NAC domain-containing protein 2;Protein ATAF2;Putative NAC domain-containing protein 94;Protein FEZ;Protein CUP-SHAPED COTYLEDON 2;Protein SOMBRERO
Cs3g27290	0.168478	4.976e-10	Catalase isozyme 1;Catalase-2;Catalase;Catalase-3;Catalase-4;Catalase-1/2;Catalase-1;Catalase isozyme 1 (Fragment);Catalase isozyme B;Catalase isozyme A;Catalase X;Catalase (Precursor)
Cs9g03660	-0.296327	5.58191e-10	Putative PR-10 type pathogenesis-related protein;Major allergen Pru ar 1;Major allergen Pru av 1;Pathogenesis-related protein STH-21;Major allergen Mal d 1;Major allergen Pyr c 1;Major pollen allergen Bet v 1-D/H;Major pollen allergen Aln g 1;Class-10 pathogenesis-related protein 1;Major pollen allergen Car b 1 isoform 2;Root allergen protein;Probable intracellular pathogenesis-related protein T1…
Cs4g18120	-0.155428	5.80584e-10	Putative dicyanin blue copper protein (Precursor);Umecyanin;Blue copper protein;Cucumber peeling cupredoxin;Stellacyanin;Early nodulin-like protein 1;Mavicyanin;Uclacyanin-2;Chemocyanin;Basic blue protein;Early nodulin-55-2
orange1.1t01603	-0.215262	5.81241e-10	Heat shock transcription factor like protein;Heat stress transcription factor A-4b;Heat shock factor protein HSF8;Putative heat stress transcription factor A-6a
Cs3g01250	0.266604	6.45654e-10	Probable leucine-rich repeat receptor-like protein kinase At5g49770;Probable LRR receptor-like serine/threonine-protein kinase At1g06840;Putative leucine-rich repeat receptor-like serine/threonine-protein kinase At3g53590;Receptor-like protein kinase HSL1;Proline-rich receptor-like protein kinase PERK1;Receptor-like protein kinase THESEUS 1;Probable receptor-like protein kinase At4g39110;Putative…
Cs2g06510	-0.152896	6.45654e-10	Uncharacterized ATP-dependent helicase C17A2.12;DNA repair protein RAD16;Putative SWI/SNF-related matrix-associated actin-dependent regulator of chromatin subfamily A member 3-like 2;Helicase-like transcription factor;Transcription termination factor 2;ATP-dependent helicase rhp16;Putative DNA helicase Ino80;DNA helicase INO80;E3 ubiquitin-protein ligase SHPRH;Probable ATP-dependent helicase PF08…
orange1.1t00045	0.284013	7.05308e-10	Protein MOTHER of FT and TF 1;Protein HEADING DATE 3A;CEN-like protein 4;Protein CENTRORADIALIS;Protein CENTRORADIALIS-like;Protein TERMINAL FLOWER 1;Protein SELF-PRUNING;Protein BROTHER of FT and TFL 1;Protein TWIN SISTER of FT;Protein FLOWERING LOCUS T;OV-16 antigen;Protein D1 (Fragment);Phosphatidylethanolamine-binding protein homolog F40A3.3;Phosphatidylethanolamine-binding protein 1;Putative…
Cs3g24430	0.644789	7.21924e-10	Calcium uniporter protein, mitochondrial;Coiled-coil domain-containing protein 109B;Putative uncharacterized protein Sb01g017910
orange1.1t00850	-0.296982	7.77714e-10	Regulator of Vps4 activity in the MVB pathway protein
Cs4g18370	-0.494368	9.38281e-10
Cs7g04200	0.320838	1.04359e-09	Putative uncharacterized protein (Fragment);Protein IQ-DOMAIN 31
Cs9g08760	-0.184951	1.05373e-09	Putative uncharacterized protein Sb02g027570;Cellulose synthase-like protein E6;Cellulose synthase A catalytic subunit 8 [UDP-forming];Probable mixed-linked glucan synthase 7;Putative cellulose synthase-like protein H3;Probable cellulose synthase A catalytic subunit 10 [UDP-forming]
Cs5g11010	-0.234926	1.15014e-09	Polynucleotidyl transferase, ribonuclease H-like protein
Cs1g04650	-0.236879	1.26788e-09	Ethylene-responsive transcription factor ABR1;Pathogenesis-related genes transcriptional activator PTI6;AP2 domain-containing transcription factor family protein (Fragment)
orange1.1t05133	0.220797	1.51701e-09	Probable WRKY transcription factor 31;WRKY transcription factor 6;Protein WRKY1;Putative uncharacterized protein At1g62300 (Fragment)
Cs5g28050	-0.221733	1.53579e-09	Chromosome undetermined scaffold_81, whole genome shotgun sequence;PPPDE peptidase domain-containing protein 2;UPF0326 protein hag1
Cs1g03030	-0.16869	1.68522e-09	Heterogeneous nuclear ribonucleoprotein Q;Heterogeneous nuclear ribonucleoprotein R;RNA-binding protein 47;Putative heterogeneous nuclear ribonucleoprotein (Fragment)
Cs6g14530	-0.266689	1.68881e-09	Putative uncharacterized protein At3g52710
Cs3g22950	0.329549	1.98932e-09	Late embryogenesis abundant protein (LEA) family protein;Transmembrane protein 205
Cs8g19140	0.218973	2.38849e-09	Protein phosphatase 2C 3;Probable protein phosphatase 2C 24;Protein phosphatase 2C homolog 1;Putative uncharacterized protein Sb01g039890
Cs8g04280	-0.166391	4.02481e-09	Zinc finger protein ZAT10;Putative TFIIIA (Or kruppel)-like zinc finger protein
Cs1g05810	0.363846	4.04316e-09	Hydroxycinnamoyl-Coenzyme A shikimate/quinate hydroxycinnamoyltransferase;Anthranilate N-benzoyltransferase protein 2;Omega-hydroxypalmitate O-feruloyl transferase;Benzyl alcohol O-benzoyltransferase;13-hydroxylupanine O-tigloyltransferase;10-deacetylbaccatin III 10-O-acetyltransferase;Quinate O-hydroxycinnamoyltransferase/shikimate O-hydroxycinnamoyltransferase
Cs4g13160	0.159765	4.1921e-09	Zinc finger CCCH domain-containing protein 49;RING finger protein unkempt;RING finger protein unkempt homolog;Putative zinc finger CCCH domain-containing protein 29;CCCH type zinc-finger transcription factor (Fragment)
Cs2g11520	-0.230394	4.34048e-09	Putative uncharacterized protein
Cs8g02780	0.353407	4.39357e-09	Putative uncharacterized protein Sb01g041350;Subtilisin-like protease;Cucumisin;Xylem serine proteinase 1;Minor extracellular protease vpr;Serine protease AprX;Subtilisin BPN';Subtilisin E;Subtilisin J;Subtilisin amylosacchariticus;Subtilisin NAT;Subtilisin Savinase;M-protease;Subtilisin BL;Alkaline protease;Pyrolysin;Subtilisin;Alkaline elastase YaB
Cs5g11450	-0.199436	4.579e-09	Putative uncharacterized protein Sb01g043090;SNAP25 homologous protein SNAP33;Putative SNAP25 homologous protein SNAP30
Cs7g28710	0.215831	6.62689e-09	Acyl-CoA N-acyltransferase with RING/FYVE/PHD-type zinc finger domain-containing protein (Fragment)
Cs4g11860	-0.157417	6.68224e-09	Putative uncharacterized protein (Fragment);Flavoprotein wrbA
Cs7g07990	-0.184894	7.21735e-09	Matrix metalloprotease domain-containing protein;Metalloendoproteinase 1;Matrix metalloproteinase-20;Stromelysin-1;50 kDa hatching enzyme;Matrilysin;Stromelysin-2;Collagenase 3;Interstitial collagenase;Hatching enzyme;Collagenase 3 (Fragment);Neutrophil collagenase;Macrophage metalloelastase;Interstitial collagenase A;Interstitial collagenase B;Matrilysin (Fragment)
Cs5g26630	0.28783	7.4575e-09	Receptor-like protein 12;Probable leucine-rich repeat receptor-like protein kinase At1g35710;Probable LRR receptor-like serine/threonine-protein kinase At4g08850;LRR receptor-like serine/threonine-protein kinase FLS2;Leucine-rich repeat receptor protein kinase EXS;Leucine-rich repeat receptor-like serine/threonine-protein kinase At1g17230;Leucine-rich repeat receptor-like protein kinase PEPR1;Rec…
Cs4g05430	-0.176946	8.77297e-09	Clathrin assembly protein AP180 short form-like;Putative clathrin assembly protein At5g35200;Clathrin coat assembly protein AP180;Probable clathrin assembly protein At4g32285
Cs9g04690	-0.174895	8.95959e-09	Uncharacterized protein L728;Putative uncharacterized protein Sb01g009240
Cs8g17373	0.148192	9.08485e-09
Cs5g09480	0.363659	9.85949e-09	UDP-glucuronate 4-epimerase 3;Uncharacterized 37.6 kDa protein in cld 5'region;Uncharacterized protein MJ1055;Protein CapI;Uncharacterized UDP-glucose epimerase ytcB;UDP-glucose 4-epimerase;Putative uridine diphosphate galacturonate 4-epimerase
Cs2g02980	-0.161233	1.0091e-08	5'-adenylylsulfate reductase 1, chloroplastic;Probable 5'-adenylylsulfate reductase 1, chloroplastic;Phosphoadenosine phosphosulfate reductase;Phosphoadenosine phosphosulfate reductase (Fragment);Probable phosphoadenosine phosphosulfate reductase;APRL1-Zea mays adenosine 5'-phosphosulfate reductase-like
Cs8g06360	0.154033	1.36004e-08	Retrotransposon protein, putative, Ty1-copia subclass, expressed;Glycine-rich RNA-binding protein;Glycine-rich RNA-binding, abscisic acid-inducible protein;Glycine-rich RNA-binding protein 1 (Fragment);31 kDa ribonucleoprotein, chloroplastic;Glycine-rich RNA-binding protein 3 (Fragments);28 kDa ribonucleoprotein, chloroplastic;Cold-inducible RNA-binding protein;29 kDa ribonucleoprotein B, chlorop…
orange1.1t01892	0.144883	1.36375e-08	S-adenosyl-L-homocysteine hydrolase;Adenosylhomocysteinase
Cs7g26410	0.481346	1.66564e-08	Aspartic proteinase nepenthesin-1;Probable aspartic protease At2g35615;Aspartic proteinase nepenthesin-1 (Fragments);Chloroplast nucleoid DNA binding protein, putative
orange1.1t02612	0.390902	1.82456e-08	Uncharacterized oxidoreductase TM_0325;Corticosteroid 11-beta-dehydrogenase isozyme 1;3-oxoacyl-[acyl-carrier-protein] reductase FabG;Hydroxysteroid 11-beta-dehydrogenase 1-like protein;Dehydrogenase/reductase SDR family protein 7-like;Glucose 1-dehydrogenase B;Uncharacterized oxidoreductase yqjQ;Granaticin polyketide synthase putative ketoacyl reductase 2;Dehydrogenase/reductase SDR family membe…
Cs7g28050	-0.165227	2.25939e-08	Putative uncharacterized protein
Cs4g11690	-0.211934	2.26271e-08	Calcium-binding protein PBP1;Calcium-binding protein KIC;G-type lectin S-receptor-like serine/threonine-protein kinase At4g27290;Receptor-like serine/threonine-protein kinase SD1-7;Putative G-type lectin S-receptor-like serine/threonine-protein kinase At1g61610;Putative cysteine-rich receptor-like protein kinase 32;S-locus-specific glycoprotein S13;Cysteine-rich receptor-like protein kinase 10;G-…
Cs3g13080	-0.259626	2.61753e-08	Dihydroflavonol-4-reductase;Bifunctional dihydroflavonol 4-reductase/flavanone 4-reductase;Anthocyanidin reductase;Dihydroflavonol-4-reductase (Fragment);Putative cinnamoyl-CoA reductase;27707-26257
orange1.1t02759	-0.289301	2.66535e-08	Putative uncharacterized protein At1g80840 (Fragment);Probable WRKY transcription factor 40;WRKY transcription factor 18;Protein WRKY1
Cs5g15130	0.290018	3.01791e-08
Cs1g08610	-0.516819	3.03173e-08	Probable glutathione S-transferase parA;Probable glutathione S-transferase MSR-1;Probable glutathione S-transferase parC;Glutathione S-transferase U19;Glutathione transferase GST 23;Maleylacetoacetate isomerase;2,4-D inducible glutathione S-transferase
Cs9g03630	0.177877	3.56307e-08	Putative PR-10 type pathogenesis-related protein;Major allergen Pru ar 1;Major allergen Pru av 1;Major allergen Mal d 1;Major allergen Pyr c 1;Major pollen allergen Bet v 1-D/H;Class-10 pathogenesis-related protein 1;Major pollen allergen Aln g 1;Major pollen allergen Car b 1 isoform 2;Major pollen allergen Cor a 1 isoforms 5, 6, 11 and 16;ABA-responsive protein ABR18;Major pollen allergen Car b …
Cs2g14760	-0.410316	3.62891e-08	Nudix hydrolase 13, mitochondrial;Nudix hydrolase 4;Nudix hydrolase 21, chloroplastic;Diphosphoinositol polyphosphate phosphohydrolase 2;Diphosphoinositol polyphosphate phosphohydrolase, putative
Cs2g20920	-0.307759	4.0316e-08	Ribonuclease 3-like protein 3;Endoribonuclease Dicer homolog 1;Dicer-like protein 4;Endoribonuclease Dcr-1;Ribonuclease 3;Protein Dicer;Helicase, C-terminal;Argonaute and Dicer protein, PAZ;Ribonuclease III, bacterial
Cs6g11430	-0.230237	4.31118e-08	Predicted protein
Cs4g14090	0.30306	4.37796e-08	Beta-galactosidase;Putative beta-galactosidase;Probable beta-galactosidase 2;Beta-galactosidase-1-like protein 3;Beta-galactosidase (Precursor)
orange1.1t04039	-0.357044	4.45033e-08	Putative uncharacterized protein OSJNBa0029G06.31
Cs6g15670	-0.139201	5.19576e-08	Pyruvate kinase (Fragment);Pyruvate kinase, cytosolic isozyme;Probable pyruvate kinase, cytosolic isozyme;Pyruvate kinase;Pyruvate kinase isozymes M1/M2;Pyruvate kinase isozyme M1;Pyruvate kinase muscle isozyme;Pyruvate kinase I;Pyruvate kinase isozymes R/L;Pyruvate kinase isozyme R (Fragment)
Cs3g25860	0.181824	6.30753e-08	Putative uncharacterized protein Sb04g003240;Auxin response factor 5;Putative auxin response factor 21
Cs7g32400	-0.157391	6.61721e-08	Putative double-strand telomere binding protein 1;Telomere repeat-binding protein 4;Telomere-binding protein 1
Cs4g18740	-0.177351	6.61721e-08
Cs8g12000	-0.19432	6.96654e-08	Respiratory burst oxidase homolog protein D;Respiratory burst oxidase homolog protein C;Respiratory burst oxidase homolog protein B;Respiratory burst oxidase homolog protein A;Putative respiratory burst oxidase homolog protein G;Respiratory burst oxidase homolog protein F;Respiratory burst oxidase homolog protein E;Probable respiratory burst oxidase homolog protein I;Putative respiratory burst ox…
orange1.1t04594	-0.310024	7.42246e-08	Putative uncharacterized protein Sb04g022070;E3 ubiquitin-protein ligase PUB24;U-box domain-containing protein 26;Protein spotted leaf 11;Putative E3 ubiquitin-protein ligase LIN-1;Putative E3 ubiquitin-protein ligase LIN;Putative U-box domain-containing protein 42;WD repeat, SAM and U-box domain-containing protein 1
Cs3g14420	-0.179625	9.06118e-08	Hypoxia induced protein conserved region containing protein
Cs5g27060	0.172229	9.06118e-08	Cold stress protein (Fragment)
Cs7g24030	-0.222439	1.08904e-07	Phospholipid-translocating P-type ATPase, flippase family protein, expressed;Phospholipid-transporting ATPase 1;Probable phospholipid-transporting ATPase C887.12;Probable phospholipid-transporting ATPase IM;Probable phospholipid-transporting ATPase IA;Probable phospholipid-transporting ATPase IB;Probable phospholipid-transporting ATPase ID;Putative phospholipid-transporting ATPase 12;Probable pho…
Cs7g30485	-0.157684	1.14016e-07
Cs7g13220	-0.170786	1.14016e-07	Putative uncharacterized protein At3g25870/MPE11_2
Cs5g09570	-0.138039	1.22363e-07	DHHC zinc finger domain containing protein, expressed;Probable S-acyltransferase At3g60800;Palmitoyltransferase ZDHHC2;Probable palmitoyltransferase ZDHHC20;Uncharacterized protein C2F12.15c;Putative ZDHHC-type palmitoyltransferase 4
Cs2g09440	0.212572	1.24601e-07	Auxin response factor 6;Putative auxin response factor 21;Putative uncharacterized protein Sb04g004430
Cs4g19250	-0.195398	1.30112e-07	Hydrolase, alpha/beta fold family protein, expressed;Monoglyceride lipase
Cs3g23560	0.198513	1.30893e-07	Alpha-amylase;Alpha-amylase isozyme 3D;Alpha-amylase type B isozyme;Alpha-amylase type A isozyme;Alpha-amylase type B isozyme (Fragment);Alpha-amylase isozyme C;Pentatricopeptide repeat-containing protein, putative
Cs7g31360	-0.18759	1.35499e-07	Putative nematode resistance protein Hs1pro-1;Nematode resistance protein-like HSPRO2
Cs5g03150	-0.179602	1.38829e-07	Heat shock protein 83;Heat shock cognate protein 80;Heat shock protein HSP 90-alpha;Heat shock cognate 90 kDa protein;Heat shock-like 85 kDa protein;Heat shock protein 82 (Fragment);Endoplasmin homolog;Endoplasmin;Putative uncharacterized protein Sb02g028020
Cs4g18270	-0.192526	1.45562e-07	Mitochondrial substrate carrier family protein B;Graves disease carrier protein;Graves disease carrier protein homolog;Uncharacterized mitochondrial carrier YPR011C;Mitochondrial substrate carrier family protein P;Solute carrier family 25 member 42;Graves disease carrier protein (Fragment);Mitochondrial substrate carrier family protein R;Calcium-binding mitochondrial carrier protein SCaMC-2-B;Mit…
Cs2g06900	0.16508	1.54008e-07	Sugar carrier protein C;Sugar transport protein 1;Hexose carrier protein HEX6;Sugar carrier protein A;H(+)/hexose cotransporter 1;Putative metabolite transport protein ywtG;D-xylose-proton symporter;Probable glucose transporter rco-3;Probable inositol transporter 2;Inositol transporter 4;High-affinity glucose transporter;Glucose transport protein;Arabinose-proton symporter;Galactose-proton sympor…
Cs1g21680	-0.405273	1.6161e-07	Putative uncharacterized protein
Cs6g21240	0.306109	1.62046e-07	Homeobox domain, ZF-HD class;ZF-HD homeobox protein Cys/His-rich dimerisation region;Homeodomain-like;ZF-HD homeobox protein At4g24660
Cs3g24390	-0.179166	1.6295e-07	RING finger protein 5;E3 ubiquitin-protein ligase RNF5;Peroxisome biogenesis factor 10;Helicase-like transcription factor;Breast cancer type 1 susceptibility protein homolog;Breast cancer type 1 susceptibility protein;Putative uncharacterized protein Sb01g012070
orange1.1t02606	0.166687	1.67757e-07	Heavy metal-associated domain containing protein, expressed
Cs7g22730	-0.235268	1.76532e-07	Ribose-phosphate pyrophosphokinase 1;Ribose-phosphate pyrophosphokinase 1, chloroplastic;Ribose-phosphate pyrophosphokinase (Fragment)
orange1.1t02003	0.257984	1.95627e-07	Putative phi-1-like phosphate-induced protein
Cs6g15880	0.511339	2.02842e-07	Acyl:coa ligase acetate-coa synthetase-like protein;2-succinylbenzoate--CoA ligase;Long-chain-fatty-acid--CoA ligase;4-coumarate--CoA ligase-like 6
Cs3g23040	-0.352877	2.32872e-07
orange1.1t01769	-0.165371	2.61689e-07	ABC transporter B family member 21;Putative multidrug resistance protein;Multidrug resistance protein 1;Bile salt export pump;Putative ABC transporter B family member 8;Multidrug resistance protein homolog 65;ATP-binding cassette sub-family B member 5;Leptomycin B resistance protein pmd1;ATP-binding cassette sub-family B member 10, mitochondrial;Multidrug/pheromone exporter, MDR family, ABC trans…
Cs2g10710	0.285304	2.95756e-07	Putative uncharacterized protein Sb01g012320
Cs5g02590	-0.26267	3.12426e-07	Putative uncharacterized protein Sb03g028250;Light-sensor Protein kinase;Serine/threonine-protein kinase HT1;Tyrosine-protein kinase CSK;Dual specificity protein kinase shkD;Probable serine/threonine-protein kinase roco6;Mitogen-activated protein kinase kinase kinase 9;Tyrosine-protein kinase ABL1;Tyrosine-protein kinase transforming protein Abl;Hepatocyte growth factor receptor
Cs5g01840	-0.12829	3.15759e-07	Endoplasmic reticulum HSC70-cognate binding protein (Precursor);Luminal-binding protein 5;Heat shock 70 kDa protein cognate 3;78 kDa glucose-regulated protein;Heat shock 70 kDa protein C;78 kDa glucose-regulated protein homolog;Heat shock 70 kDa protein D;Probable heat shock protein ssa2;Heat shock cognate 70 kDa protein 1;Heat shock 70 kDa protein;Heat shock-related 70 kDa protein 2;Heat shock 7…
Cs7g23180	-0.200841	3.18581e-07	Eukaryotic peptide chain release factor subunit 1-2;Peptide chain release factor subunit 1;Eukaryotic peptide chain release factor subunit 1-2, putative, expressed
Cs7g26840	-0.174868	3.24744e-07	Chromosome 6 SCAF15017, whole genome shotgun sequence;NF-X1-type zinc finger protein NFXL1;Transcriptional repressor NF-X1;Transcriptional repressor NF-X1 homolog;Protein shuttle craft;FKBP12-associated protein 1 homolog;FKBP12-associated protein 1
Cs1g04870	-0.174176	3.24744e-07	FAD binding domain containing protein, expressed
Cs3g13300	-0.217063	3.46893e-07	E3 ubiquitin-protein ligase ATL6;Putative RING-H2 finger protein ATL36;RING-H2 finger protein ATL11;Putative uncharacterized protein Sb02g027200
Cs4g13070	-0.203589	3.56329e-07	6-phosphofructokinase 3;6-phosphofructokinase 4, chloroplastic;Pyrophosphate--fructose 6-phosphate 1-phosphotransferase;6-phosphofructokinase isozyme 1;Putative pyrophosphate-fructose-6-phosphate-1-phosphotransferase
Cs7g19830	-0.230892	4.0226e-07	Phosphate carrier protein, mitochondrial;Probable mitochondrial phosphate carrier protein;Mitochondrial phosphate carrier protein 2;Mitochondrial substrate carrier family protein N;Mitochondrial substrate carrier family protein ucpB;Mitochondrial substrate carrier family protein M;Mitochondrial folate transporter/carrier;Calcium-binding mitochondrial carrier protein;Phosphate carrier protein, mit…
Cs9g07180	-0.266883	4.10844e-07	Uncharacterized N-acetyltransferase YoaA;Putative ribosomal-protein-alanine acetyltransferase;Uncharacterized N-acetyltransferase p20;Acetyltransferase, GNAT family protein, expressed
Cs9g06210	0.349228	4.20075e-07	Basic 7S globulin;Xyloglucan-specific fungal endoglucanase inhibitor protein
Cs5g25790	0.276991	4.65079e-07	Germin-like protein subfamily 1 member 18;Germin-like protein subfamily 1 member 17;Putative germin-like protein subfamily 1 member 9;Putative germin-like protein 2-3;Germin-like protein 8-7;Probable germin-like protein subfamily 2 member 5;Nectarin-1;Oxalate oxidase 1
Cs3g09280	-0.206976	4.70744e-07	Transcription factor jumonji and C5HC2 type zinc finger domain-containing protein;Lysine-specific demethylase REF6;Probable lysine-specific demethylase JMJ14;Lysine-specific demethylase lid;Jumonji/ARID domain-containing protein 2;DNA damage-responsive transcriptional repressor RPH1;Histone demethylase JHD2;Lid2 complex component jmj3
Cs3g13640	0.221033	4.86416e-07	Uncharacterized GPI-anchored protein At3g06035;Putative uncharacterized protein Sb02g041150
Cs4g13230	0.457491	5.18628e-07	Putative uncharacterized protein Sb03g032500;IAA-amino acid hydrolase ILR1-like 4;Thermostable carboxypeptidase 2;Putative amidohydrolase yhaA;Uncharacterized hydrolase YxeP;Uncharacterized hydrolase YtnL;Hippurate hydrolase;Uncharacterized hydrolase sll0100;N-acetyldiaminopimelate deacetylase
Cs3g20780	-0.122438	5.23197e-07	Putative transcription elongation factor SPT5 homolog 1;Transcription elongation factor SPT5;cDNA FLJ55629, highly similar to Transcription elongation factor SPT5
Cs2g12500	0.425761	5.24045e-07	LOB domain-containing protein 41;Putative uncharacterized protein Sb01g032580
Cs7g25710	0.258237	5.29129e-07	Dolichyl-diphosphooligosaccharide--protein glycosyltransferase 67 kDasubunit;Dolichyl-diphosphooligosaccharide--protein glycosyltransferase subunit 1
Cs4g19230	0.407431	5.63099e-07	Putative uncharacterized protein
Cs7g30330	0.191903	5.85684e-07	Early response to dehydration 15-like protein (Fragment);Polyadenylate-binding protein-interacting protein 2
Cs5g06080	-0.152246	6.4071e-07	Putative uncharacterized protein Sb06g020045 (Fragment);C2 and GRAM domain-containing protein At5g50170;Protein unc-13 homolog C;Phorbol ester/diacylglycerol-binding protein unc-13;Protein unc-13 homolog B;Protein unc-13 homolog A;Multiple C2 and transmembrane domain-containing protein 1
Cs4g13670	-0.464777	6.66744e-07	Inactive protein kinase SELMODRAFT_444075;Proline-rich receptor-like protein kinase PERK1;Putative proline-rich receptor-like protein kinase PERK11;Receptor-like serine/threonine-protein kinase ALE2;Probable serine/threonine-protein kinase RLCKVII;Probable LRR receptor-like serine/threonine-protein kinase At2g23950;Serine/threonine-protein kinase PBS1;Probable receptor-like protein kinase At5g150…
Cs3g09820	0.261841	6.79325e-07	ABC transporter B family member 2;Putative multidrug resistance protein;Multidrug resistance protein 1;Putative ABC transporter B family member 8;Bile salt export pump;Multidrug resistance protein homolog 65;ATP-binding cassette sub-family B member 5;Leptomycin B resistance protein pmd1;ATP-binding cassette sub-family B member 10, mitochondrial;ATP-binding cassette transporter, subfamily B, membe…
Cs3g12210	-0.20044	6.79325e-07	Ethylene-responsive transcription factor ERF114;Pathogenesis-related genes transcriptional activator PTI6;Dehydration-responsive element-binding protein 2B;AP2 domain-containing transcription factor family protein (Fragment)
Cs4g01630	-0.158557	7.19127e-07	Putative uncharacterized protein Sb04g005240
Cs6g18650	-0.208744	7.42742e-07	Hydrolase, alpha/beta fold family protein, putative, expressed
Cs6g20470	-0.236157	7.43475e-07	Probable mitochondrial chaperone BCS1-B;Mitochondrial chaperone BCS1;Putative AAA family ATPase L572;Uncharacterized protein R776;Cell Division Protein AAA ATPase family, putative, expressed
Cs5g27000	0.172456	7.83709e-07	5-methyltetrahydropteroyltriglutamate--homocysteine methyltransferase;Vitamin-b12 independent methionine synthase, 5-methyltetrahydropteroyltriglutamate-homocysteine
Cs7g30280	-0.17095	9.40031e-07	Wound-induced protein 1;Putative uncharacterized protein Sb01g038035 (Fragment)
Cs4g18960	0.212145	9.53162e-07	Oleosin 1;Major oleosin NAP-II (Fragment);Oleosin Bn-V (Fragment);Oleosin 18.5 kDa;Oleosin Bn-III;Oleosin Zm-I;P24 oleosin isoform A;Oleosin (Fragment);P24 oleosin isoform B;Oleosin Zm-II;Oleosin low molecular weight isoform
Cs2g06030	0.238942	1.09835e-06	Probable ubiquitin-conjugating enzyme E2 24;Ubiquitin-conjugating enzyme E2 O;Baculoviral IAP repeat-containing protein 6;Probable ubiquitin-conjugating enzyme protein 17;Ubiquitin-conjugating enzyme E2 Z;Ubiquitin-conjugating enzyme E2 T;Ubiquitin-conjugating enzyme E2 A;Ubiquitin-conjugating enzyme E2 2;Ubiquitin-conjugating enzyme E2 S;Ubiquitin-conjugating enzyme E2 B;Ubiquitin-conjugating en…
Cs5g04580	-0.206964	1.11431e-06	Probable beta-1,3-galactosyltransferase 19;Beta-1,3-galactosyltransferase 15;UDP-GalNAc:beta-1,3-N-acetylgalactosaminyltransferase 2;Galactosyltransferase/ transferase, transferring hexosyl groups
Cs1g22480	-0.154149	1.12674e-06	Nicotinate phosphoribosyltransferase, putative, expressed;Nicotinate phosphoribosyltransferase
Cs7g19420	0.15677	1.20016e-06	Putative uncharacterized protein Sb05g020290
Cs5g08020	0.144742	1.20016e-06	Plasminogen activator inhibitor 1 RNA-binding protein, putative
Cs4g14890	-0.152083	1.31856e-06	Putative uncharacterized protein P0512G09.2-1;Putative nuclease HARBI1
Cs2g22420	-0.325687	1.35142e-06	G-type lectin S-receptor-like serine/threonine-protein kinase At2g19130;Receptor-like serine/threonine-protein kinase SD1-8;G-type lectin S-receptor-like serine/threonine-protein kinase SRK;Putative inactive G-type lectin S-receptor-like serine/threonine-protein kinase SRK;S-locus-specific glycoprotein S13;Putative serine/threonine-protein kinase receptor;Putative G-type lectin S-receptor-like se…
Cs5g30230	0.170375	1.47116e-06	Histone H1.2;Putative uncharacterized protein (Fragment)
Cs8g16750	-0.162151	1.60913e-06	F-box/kelch-repeat protein At5g60570;Putative F-box/kelch-repeat protein At4g35120;Kelch-like protein 18;Kelch repeat-containing F-box family protein, putative, expressed
Cs8g16030	-0.129394	1.66309e-06	Uncharacterized protein DDB_G0273453/DDB_G0273565;Chromosome undetermined scaffold_127, whole genome shotgun sequence
Cs1g25120	0.180475	1.66359e-06	Histone H1;Putative uncharacterized protein Sb06g026070
Cs7g04540	-0.182388	1.80846e-06	Putative uncharacterized protein OSJNBa0087C10.19
Cs9g12450	-0.163009	1.82929e-06	Calcium-dependent protein kinase, isoform AK1, putative, expressed;Calcium-dependent protein kinase 32;Calcium-dependent protein kinase isoform 2;CDPK-related protein kinase;Calcium/calmodulin-dependent serine/threonine-protein kinase 1
orange1.1t03594	0.143856	1.89502e-06	Putative uncharacterized protein P0038F09.17
Cs7g28380	-0.190851	1.90055e-06	High affinity sulfate transporter SAT-1, Sulfate/bicarbonate/oxalate exchanger SLC26 family protein;Sulfate transporter 4.1, chloroplastic;Probable sulfate transporter 4.2;Sulfate transporter 3.1;High affinity sulfate transporter 2;Low affinity sulfate transporter 3;Solute carrier family 26 member 6;Early nodulin-70;Sulfate permease 1
Cs5g07190	0.200913	2.0837e-06	EF-1 guanine nucleotide exchange domain containing protein, expressed;Elongation factor 1-delta 2;Probable elongation factor 1-beta;25 kDa elongation factor 1-beta;Cysteinyl-tRNA synthetase, cytoplasmic
Cs9g13070	0.145216	2.21359e-06	Putative uncharacterized protein Sb08g002160;Bis(5'-adenosyl)-triphosphatase;Nitrilase and fragile histidine triad fusion protein NitFhit;Bis(5'-nucleosyl)-tetraphosphatase [asymmetrical];Uncharacterized HIT-like protein Rv1262c/MT1300
orange1.1t04053	0.221765	2.37969e-06	Filament-like plant protein 7;Filament-like plant protein (Fragment);Myosin heavy chain, fast skeletal muscle, embryonic, putative
Cs9g06110	0.505806	2.4628e-06	Heavy metal transport/detoxification domain-containing protein
Cs3g23660	-0.176812	2.82147e-06	Phosphatidate phosphatase LPIN2;Nuclear elongation and deformation protein 1;Phosphatidic acid phosphohydrolase 1;Lipin, N-terminal conserved region family protein, expressed
Cs6g12480	-0.225078	2.93391e-06	Putative CCR4-NOT transcription complex, subunit 7;Probable CCR4-associated factor 1 homolog 9;CCR4-NOT transcription complex subunit 7;Poly(A) ribonuclease pop2;Putative CCR4-associated factor 1 homolog 3
Cs5g08010	-0.130637	3.09408e-06	GTP-binding protein YPTM2;Ras-related protein RABD2a;Ras-like GTP-binding protein YPT1;Putative Ras-related protein Rab-1C;Putative uncharacterized protein Sb04g033160
Cs4g11150	-0.15004	3.20062e-06	Polyubiquitin 10;Polyubiquitin-A;Polyubiquitin-C;Polyubiquitin-F;Polyubiquitin (Fragment);Polyubiquitin-G;Polyubiquitin-H;Ubiquitin-60S ribosomal protein L40;Polyubiquitin-B;Polyubiquitin-J;Polyubiquitin-I;Similar to uniprot|P04838 Saccharomyces cerevisiae YLL039c UBI4 ubiquitin
Cs3g23120	0.325394	3.48331e-06	Cyclin-D3-1;Cyclin-D3-3;Cyclin-D3-2;Cyclin-D2-1;Cyclin-D1-1;Putative cyclin-D2-3;Cyclin-D4-1;Cyclin-D4-2;Cyclin-D2-2;Cyclin-D1-2;Cyclin-D5-3;Cyclin-D5-1;Cyclin-D5-2;Cyclin-D6-1;G2/mitotic-specific cyclin-A;Cyclin-A1-4;D-type cyclin family 3 subgroup 1
Cs3g18330	-0.195754	3.50627e-06	Putative uncharacterized protein Sb01g044450
Cs1g26070	-0.228975	3.62098e-06	Putative uncharacterized protein Sb01g047900
Cs1g20270	-0.153843	3.88272e-06	Mitochondrial dicarboxylate carrier protein, putative;Probable mitochondrial 2-oxoglutarate/malate carrier protein;Mitochondrial 2-oxoglutarate/malate carrier protein;Mitochondrial dicarboxylate carrier;Kidney mitochondrial carrier protein 1;Mitochondrial substrate carrier family protein ucpB;Mitochondrial uncoupling protein 2;Brain mitochondrial carrier protein 1;Mitochondrial dicarboxylate tran…
Cs8g20410	0.110093	4.06646e-06	Glutamine-dependent asparagine synthetase 1;Asparagine synthetase [glutamine-hydrolyzing];Asparagine synthetase, root [glutamine-hydrolyzing];Asparagine synthetase, nodule [glutamine-hydrolyzing];Probable asparagine synthetase [glutamine-hydrolyzing];Asparagine synthetase B [glutamine-hydrolyzing]
orange1.1t02044	0.152001	4.13095e-06	Peroxidase C3;Peroxidase C1C (Fragment);Lignin-forming anionic peroxidase;Peroxidase N;Cationic peroxidase 1;Apoplastic anionic gaiacol peroxidase
Cs7g01940	-0.191296	4.1408e-06	Zinc finger A20 and AN1 domain-containing stress-associated protein 5;Zinc finger AN1 domain-containing stress-associated protein 15;AN1-type zinc finger protein 5;Putative zinc finger A20 and AN1 domain-containing stress-associated protein 8;AN1-type zinc finger and ubiquitin domain-containing protein 1;Multiple stress-responsive zinc-finger protein ISAP1
Cs6g13590	-0.142401	4.41568e-06	Putative uncharacterized protein Sb01g005900;Syntaxin-121;Syntaxin-122;Syntaxin-124;Syntaxin-125;Syntaxin-123;Putative syntaxin-131;Syntaxin-132;Syntaxin-related protein KNOLLE;Syntaxin-112;Syntaxin-3;Syntaxin-4
Cs8g06480	-0.231084	4.5539e-06	Guanine nucleotide-binding protein subunit beta-2;Guanine nucleotide-binding protein subunit beta;Guanine nucleotide-binding protein G(I)/G(S)/G(T) subunit beta-1;Vegetative incompatibility protein HET-E-1;Transcription initiation factor TFIID subunit 5;Uncharacterized WD repeat-containing protein alr3466;Guanine nucleotide-binding protein beta subunit, putative, expressed
Cs8g17160	0.465509	4.5539e-06	LOB domain-containing protein 11;Protein LATERAL ORGAN BOUNDARIES;Protein IAL1;Putative uncharacterized protein Sb01g038650
Cs2g20350	-0.143888	4.66642e-06	Ubiquitin and WLM domain-containing protein C1442.07c;DNA damage response protein WSS1;Putative ubiquitin-interacting factor 4 (Fragment)
Cs1g17480	-0.128407	5.16192e-06	Probable guanosine-3',5'-bis(diphosphate) 3'-pyrophosphohydrolase;GTP pyrophosphokinase;Probable GTP pyrophosphokinase;Guanosine-3',5'-bis(diphosphate) 3'-pyrophosphohydrolase;Bifunctional (p)ppGpp synthase/hydrolase SpoT;Bifunctional (p)ppGpp synthase/hydrolase RelA;Bifunctional (p)ppGpp synthase/hydrolase relA;GTP pyrophosphokinase rsh;Uncharacterized 19.2 kDa protein in cobO 3'region;GTP pyrop…
orange1.1t00743	0.211768	5.18794e-06	Probable CBF5-Centromere Binding Factor / putative rRNA pseuduridine synthase;H/ACA ribonucleoprotein complex subunit 4;Centromere/microtubule-binding protein cbf5;Probable H/ACA ribonucleoprotein complex subunit 4;Putative H/ACA ribonucleoprotein complex subunit 4;Probable tRNA pseudouridine synthase B;tRNA pseudouridine synthase B
Cs3g20460	-0.163251	5.3768e-06	Target of Myb protein 1;Hepatocyte growth factor-regulated tyrosine kinase substrate;Vacuolar protein sorting-associated protein 27;Signal transducing adapter molecule 2;Class E vacuolar protein-sorting machinery protein HSE1;Putative uncharacterized protein OSJNBa0053E01.13
Cs4g10310	-0.164179	5.67953e-06	Protein translation factor SUI1 homolog 1;Protein translation factor SUI1;Eukaryotic translation initiation factor eIF-1;Eukaryotic translation initiation factor 1 (Fragment);Putative eukaryotic translation initiation factor SUI1
Cs3g18450	-0.220011	5.79007e-06	Haloacid dehalogenase-like hydrolase domain-containing protein;Trehalose-phosphate phosphatase;Uncharacterized glycosyl hydrolase Rv2006/MT2062
orange1.1t03140	-0.349448	5.97888e-06
Cs2g14150	0.381669	5.99289e-06	Endosomal targeting BRO1-like domain-containing protein
Cs7g19400	-0.108628	6.02428e-06	Putative papillar cell-specific calnexin;Calnexin homolog;Calnexin;Calmegin;Calreticulin-2;Calreticulin;Calreticulin-1;Calreticulin-3
orange1.1t02353	0.205958	6.02428e-06	Putative outer membrane or secreted lipoprotein
Cs8g06700	0.176883	6.32489e-06	Putative uncharacterized protein;B3 domain-containing transcription factor VRN1;B3 domain-containing protein REM19
Cs6g13830	0.514942	7.03206e-06	Putative uncharacterized protein
Cs1g04780	-0.14445	7.03206e-06	GT-like trihelix DNA-binding protein, putative;Trihelix transcription factor GT-2
Cs1g07600	0.333422	7.21731e-06	Leucine-rich repeat receptor-like protein kinase (Fragment);Phytosulfokine receptor 2;Tyrosine-sulfated glycopeptide receptor 1;Protein BRASSINOSTEROID INSENSITIVE 1;Serine/threonine-protein kinase BRI1-like 1;Receptor-like protein kinase BRI1-like 3;Leucine-rich repeat receptor protein kinase EXS;LRR receptor-like serine/threonine-protein kinase GSO1;Leucine-rich repeat receptor-like serine/thre…
Cs2g11470	-0.196074	7.80317e-06	Probable UDP-N-acetylglucosamine pyrophosphorylase;UDP-N-acetylhexosamine pyrophosphorylase-like protein 1;UDP-N-acetylhexosamine pyrophosphorylase;UDP-N-acetylglucosamine pyrophosphorylase;Probable uridylyltransferase SSP0716;UDP-sugar pyrophosphorylase;Putative UDP-N-acetylglucosamine pyrophosphorylase (Fragment)
Cs2g04220	0.139658	8.03975e-06	GDSL esterase/lipase At5g45670;GDSL esterase/lipase APG;Putative uncharacterized protein Sb03g033460
Cs5g23250	-0.305398	8.28705e-06	Putative uncharacterized protein Sb05g009720
Cs2g16650	0.180728	8.74004e-06	Putative uncharacterized protein Sb05g026165 (Fragment);Serine carboxypeptidase-like 50;Probable serine carboxypeptidase CPVL;Serine carboxypeptidase S10 family member 1;Venom serine carboxypeptidase;Vitellogenic carboxypeptidase;Serine carboxypeptidase 3;Pheromone-processing carboxypeptidase kex1;Carboxypeptidase Y;Carboxypeptidase Y homolog A
Cs7g28090	0.198427	9.00282e-06	ATP-binding cassette transporter, subfamily G, member 29, group WBC protein PpABCG29;ABC transporter G family member 1;Protein white
Cs7g05350	0.229776	9.15813e-06	RNA-dependent RNA polymerase 6;Probable RNA-dependent RNA polymerase SHL2;Putative uncharacterized protein Sb03g022880
Cs3g16740	0.219878	9.41617e-06	Putative uncharacterized protein At3g54780 (Fragment);Inter-alpha-trypsin inhibitor heavy chain H4
Cs8g18530	-0.133262	9.86818e-06	Glucan endo-1,3-beta-glucosidase (Ec 3.2.1.39) ((1->3)-beta-glucan endohydrolase) ((1->3)-beta-glucanase) (Beta-1,3-endoglucanase);Glucan endo-1,3-beta-glucosidase;Probable glucan endo-1,3-beta-glucosidase A6;Glucan endo-1,3-beta-glucosidase A;Lichenase;Glucan endo-1,3-beta-glucosidase GIV;Putative glucan endo-1,3-beta-glucosidase GVI (Fragment);Glucan endo-1,3-beta-glucosidase GII;Glucan endo-1,…
Cs1g21740	-0.278509	1.03172e-05	BTB/POZ and TAZ domain-containing protein 4;Histone acetyltransferase HAC1;Probable histone acetyltransferase HAC-like 1;Putative uncharacterized protein Sb03g042420
orange1.1t03150	-0.483011	1.04191e-05	UDP-glycosyltransferase/ transferase, transferring glycosyl groups;UDP-glycosyltransferase 92A1;UDP-glucosyl transferase 73B2;Anthocyanin 3'-O-beta-glucosyltransferase;Abscisate beta-glucosyltransferase;Flavanone 7-O-glucoside 2''-O-beta-L-rhamnosyltransferase;Anthocyanidin 3-O-glucosyltransferase 5;Zeatin O-xylosyltransferase;Cyanohydrin beta-glucosyltransferase;Zeatin O-glucosyltransferase
Cs2g30380	-0.144304	1.04589e-05	Calcium-dependent protein kinase 8;Calcium-dependent protein kinase isoform 2;CDPK-related protein kinase;Calcium/calmodulin-dependent serine/threonine-protein kinase 1;Calcium-dependent protein kinase, isoform AK1, putative, expressed
orange1.1t02608	0.171057	1.05232e-05	Putative abscisic acid-induced protein HVA22;HVA22-like protein e;Protein HVA22;HVA22-like protein d;HVA22-like protein f;HVA22-like protein a;HVA22-like protein c;HVA22-like protein b;Receptor expression-enhancing protein 6;HVA22-like protein k;HVA22-like protein i
Cs5g28280	-0.232671	1.06307e-05	Putative uncharacterized protein Sb01g008680;F-box/WD repeat-containing protein sel-10
Cs2g01930	-0.188217	1.06307e-05	Cytosolic Fe-S cluster assembly factor NARFL;Cytosolic Fe-S cluster assembly factor narfl;Probable cytosolic Fe-S cluster assembly factor narfl;Probable cytosolic Fe-S cluster assembly factor AAEL012261;Nuclear prelamin A recognition factor;Cytosolic Fe-S cluster assembly factor NAR1 homolog;Cytosolic Fe-S cluster assembly factor NAR1;Iron hydrogenase/prelamin A binding protein (Fragment)
Cs8g03210	-0.162873	1.06307e-05	SNARE-interacting protein KEULE;Protein transport Sec1b;Probable protein transport Sec1a;Syntaxin-binding protein 1;Protein ROP;Syntaxin-binding protein 2 (Fragment);Putative uncharacterized protein Sb10g002411 (Fragment)
orange1.1t02721	-0.127545	1.08585e-05	Phosphatidylinositol 3-and 4-kinase family protein / ubiquitin family protein;Probable phosphatidylinositol 4-kinase type 2-beta At1g26270;Polyubiquitin-B;Polyubiquitin;Polyubiquitin-C;Polyubiquitin (Fragment);Polyubiquitin-A;Polyubiquitin-F;Polyubiquitin-J;Polyubiquitin-I;Polyubiquitin-H;Polyubiquitin-D;Polyubiquitin-G
Cs8g10820	0.357563	1.08716e-05	Sterol 14-demethylase;Obtusifoliol 14-alpha demethylase;Obtusifoliol 14-alpha demethylase (Fragment);Probable lanosterol 14-alpha demethylase;Lanosterol 14-alpha demethylase;Sterol 14-alpha demethylase;Putative sterol 14-demethylase-like protein;Cytochrome P450 4c21;Cytochrome P450 probable obtusifoliol 14-alpha-demethylase
Cs2g12850	-0.173996	1.08716e-05	Core-2/I-branching beta-1,6-N-acetylglucosaminyltransferase family protein
orange1.1t03613	-0.324223	1.11421e-05
Cs5g05460	-0.341605	1.13142e-05	Putative uncharacterized protein Sb09g028930
Cs6g16860	-0.193763	1.14893e-05	E3 ubiquitin-protein ligase RNF14;Uncharacterized protein DDB_G0292642;Putative uncharacterized protein Sb06g027130
orange1.1t01050	0.131958	1.1643e-05	Putative uncharacterized protein At1g65090
Cs5g04540	0.132182	1.21158e-05	Putative uncharacterized protein Sb01g011370;Germin-like protein 3-3;Oxalate oxidase 2;Germin-like protein subfamily T member 2;Putative germin-like protein 3-4;Germin-like protein subfamily 2 member 2;Nectarin-1;Rhicadhesin receptor
Cs8g16800	0.263961	1.25495e-05	Beta-galactosidase 8;Putative beta-galactosidase;Probable beta-galactosidase 2;Beta-galactosidase-1-like protein 3;Beta-galactosidase (Precursor)
orange1.1t03281	-0.113488	1.28583e-05	Phosphoglycerate kinase, cytosolic;Phosphoglycerate kinase, chloroplastic;Phosphoglycerate kinase, chloroplastic (Fragment);Phosphoglycerate kinase 1, chloroplastic;Phosphoglycerate kinase;Phosphoglycerate kinase (Fragment)
Cs4g08990	-0.28505	1.29502e-05	Serine acetyltransferase 3, mitochondrial;Serine acetyltransferase 1, chloroplastic;Serine acetyltransferase 5;Probable serine acetyltransferase 1;Putative serine acetyltransferase;Serine acetyltransferase, plasmid;Putative colanic acid biosynthesis acetyltransferase wcaB;2,3,4,5-tetrahydropyridine-2,6-dicarboxylate N-acetyltransferase;Serine acetyltransferase 3, mitochondrial, putative
Cs1g19290	-0.156393	1.33831e-05	D-mannose binding lectin family protein, expressed;G-type lectin S-receptor-like serine/threonine-protein kinase At5g35370;Probable receptor-like protein kinase At5g20050;Probable LRR receptor-like serine/threonine-protein kinase At1g56130;Protein NSP-INTERACTING KINASE 2;Probable leucine-rich repeat receptor-like serine/threonine-protein kinase At3g14840;BRASSINOSTEROID INSENSITIVE 1-associated …
Cs8g04530	0.538068	1.35044e-05	Putative uncharacterized protein Sb01g014910
Cs2g07380	-0.142917	1.41808e-05	Putative receptor-like serine-threonine protein kinase;Cysteine-rich receptor-like protein kinase 29;Putative cysteine-rich receptor-like protein kinase 20;Putative receptor-like protein kinase At4g00960;Putative G-type lectin S-receptor-like serine/threonine-protein kinase At1g61610;Receptor-like serine/threonine-protein kinase SD1-8;G-type lectin S-receptor-like serine/threonine-protein kinase …
orange1.1t01399	0.15918	1.44579e-05	Pyrophosphate-energized vacuolar membrane proton pump 1;Putative K(+)-stimulated pyrophosphate-energized sodium pump;K(+)-stimulated pyrophosphate-energized sodium pump;K(+)-insensitive pyrophosphate-energized proton pump;Pyrophosphate-energized membrane proton pump 3;Putative K(+)-stimulated pyrophosphate-energized sodium pump (Fragment);K(+)-insensitive pyrophosphate-energized proton pump (Frag…
Cs7g29980	-0.166965	1.46968e-05	Putative uncharacterized protein
Cs7g09790	-0.162454	1.46968e-05	Actin-related protein 3;Actin;Actin-2;Actin B;Actin A;Actin-1;Actin, cytoplasmic;Actin-like protein 3 (Actin-related protein 3) , putative
Cs2g08110	0.329401	1.49028e-05	Putative uncharacterized protein Sb02g003050;Probable inositol transporter 2;Inositol transporter 4;Proton myo-inositol cotransporter;Solute carrier family 2, facilitated glucose transporter member 10;Probable metabolite transport protein CsbC;Putative metabolite transport protein ywtG;Myo-inositol transporter 2;Arabinose-proton symporter;Galactose-proton symporter;Membrane transporter D1;D-xylos…
Cs7g02870	-0.191831	1.51022e-05	Putative uncharacterized protein Sb04g021050
orange1.1t01622	-0.122134	1.54223e-05	Glutamate decarboxylase, putative, expressed;Glutamate decarboxylase 1;Glutamate decarboxylase A;Glutamate decarboxylase alpha;Glutamate decarboxylase beta;Probable glutamate decarboxylase gamma;Glutamate decarboxylase B
Cs7g10800	0.147243	1.5511e-05	Uncharacterized GPI-anchored protein At1g27950;Lipid transfer protein-like protein (Fragment)
Cs6g07360	-0.125956	1.56672e-05	Putative uncharacterized protein At2g29525/F16P2.49
orange1.1t03383	1.02384	1.61763e-05	Putative uncharacterized protein Sb02g028220;Protein TRANSPARENT TESTA 1;Protein SENSITIVE TO PROTON RHIZOTOXICITY 1;Zinc finger protein STOP1 homolog;Zinc finger protein STAR3;Zinc finger protein JACKDAW;Zinc finger protein NUTCRACKER;Zinc finger protein MAGPIE;ATM interactor;Fez family zinc finger protein 2;Zinc finger and BTB domain-containing protein 49
Cs4g18310	-0.243171	1.72071e-05	Heat shock factor protein HSF30;Heat stress transcription factor A-2;Putative heat stress transcription factor A-6a;HSF-type DNA-binding domain containing protein, expressed
Cs1g01540	0.258034	1.75228e-05	Putative uncharacterized protein Sb10g007760;Annexin D2;Annexin-like protein RJ4;Annexin-B10;Annexin-B11
Cs3g09330	-0.209623	1.75534e-05	Putative uncharacterized protein Sb04g002320
Cs4g06620	0.134826	1.84422e-05	Alpha-aminoadipic semialdehyde synthase;Alpha-aminoadipic semialdehyde synthase, mitochondrial;Saccharopine dehydrogenase [NADP+, L-glutamate-forming];Probable saccharopine dehydrogenase [NADP+, L-glutamate-forming];Saccharopine dehydrogenase [NAD+, L-lysine-forming];Lysine-ketoglutarate reductase/saccharopine dehydrogenase bifunctional enzyme (Fragment)
orange1.1t02024	0.160074	1.88153e-05	Omega-6 fatty acid desaturase, endoplasmic reticulum isozyme 2;Omega-6 fatty acid desaturase, endoplasmic reticulum;Delta(12) fatty acid dehydrogenase;Delta(12) fatty acid desaturase;Omega-3 fatty acid desaturase, endoplasmic reticulum;Omega-3 fatty acid desaturase, chloroplastic (Fragment);Omega-3 fatty acid desaturase, chloroplastic;Temperature-sensitive omega-3 fatty acid desaturase, chloropla…
Cs7g14760	0.426665	1.88153e-05	Phosphoinositide phospholipase C 2;1-phosphatidylinositol-4,5-bisphosphate phosphodiesterase zeta-1;1-phosphatidylinositol-4,5-bisphosphate phosphodiesterase beta-4 (Fragment);Inactive phospholipase C-like protein 1;1-phosphatidylinositol-4,5-bisphosphate phosphodiesterase classes I and II;1-phosphatidylinositol-4,5-bisphosphate phosphodiesterase (Phosphoinositide-specific phospholipase c)
orange1.1t00573	0.425765	1.93998e-05	Late embryogenesis abundant hydroxyproline-rich glycoprotein
Cs7g03300	-0.229289	1.96309e-05	Probable WRKY transcription factor 4;WRKY transcription factor 44;Protein WRKY1;Probable WRKY transcription factor protein 1;WRKY DNA binding domain containing protein, expressed
Cs4g08710	-0.220168	2.08638e-05
orange1.1t00775	-0.160185	2.08638e-05	Zinc finger CCCH domain-containing protein 48;Myosin heavy chain kinase B;F-box/WD repeat-containing protein pof1;E3 ubiquitin-protein ligase TRAF7;Mitochondrial division protein 1;Probable E3 ubiquitin ligase complex SCF subunit scon-2;F-box protein MET30;Putative zfwd1 protein with similarity to myosin heavy chain proteins
Cs7g31940	-0.14582	2.18819e-05	Wall-associated receptor kinase-like 20;Wall-associated receptor kinase 5;Putative wall-associated receptor kinase-like 11;Probable LRR receptor-like serine/threonine-protein kinase At5g48740;Probable receptor-like protein kinase At5g59700;Probable serine/threonine-protein kinase At1g18390;Receptor-like protein kinase HERK 1;Proline-rich receptor-like protein kinase PERK2;Receptor-like protein ki…
Cs3g26420	-0.145672	2.19577e-05	Putative uncharacterized protein At1g20100
Cs1g24370	-0.218754	2.20774e-05	Putative uncharacterized protein Sb04g030610
Cs2g09020	-0.111679	2.25971e-05	WRKY53-superfamily of TFs having WRKY and zinc finger domains;Probable WRKY transcription factor 33;WRKY transcription factor 1;Probable WRKY transcription factor protein 1;Protein WRKY1
Cs7g08680	-0.218805	2.25971e-05	Putative uncharacterized protein At5g62770
Cs9g05220	-0.131058	2.31245e-05	Solute carrier family 2, facilitated glucose transporter member 8;Sugar transporter ERD6-like 16;Putative sugar transporter ERD6-like 13;Solute carrier family 2, facilitated glucose transporter member 8;Facilitated trehalose transporter Tret1-2 homolog;Putative metabolite transport protein yfiG;Facilitated trehalose transporter Tret1;Major myo-inositol transporter iolT;Putative metabolite transpo…
orange1.1t02004	-0.303555	2.31859e-05	Probable nitronate monooxygenase;Nitronate monooxygenase;Putative monooxygenase Rv1533;Dioxygenases related to 2-nitropropane dioxygenase
Cs8g07560	-0.146384	2.39938e-05	Arginine decarboxylase;Arginine decarboxylase (Fragment);Biosynthetic arginine decarboxylase;Putative arginine decarboxylase (Fragment)
Cs1g22530	0.751647	2.46584e-05	Putative uncharacterized protein Sb06g016840
Cs1g01400	0.315724	2.74577e-05	Succinate dehydrogenase [ubiquinone] iron-sulfur subunit 3, mitochondrial;Succinate dehydrogenase [ubiquinone] iron-sulfur subunit, mitochondrial;Succinate dehydrogenase [ubiquinone] iron-sulfur subunit;Succinate dehydrogenase iron-sulfur subunit;Fumarate reductase iron-sulfur subunit;Iron-sulfur protein subunit of succinate dehydrogenase (Sdh1p, Sdh2p, Sdh3p, Sdh4p)
Cs4g18730	-0.126499	2.89204e-05	Ferrochelatase-2, chloroplastic;Ferrochelatase-1, chloroplastic;Ferrochelatase-1, chloroplastic/mitochondrial;Ferrochelatase;Ferrochelatase, mitochondrial;Putative uncharacterized protein Sb04g022900
Cs4g19200	-0.104105	2.89546e-05	NADP-dependent malic enzyme;NADP-dependent malic enzyme, chloroplastic;NADP-dependent malic enzyme, chloroplastic (Fragment);NADP-dependent malic enzyme (Fragment);NADP-dependent malic enzyme, mitochondrial;NAD-dependent malic enzyme, mitochondrial;NAD-dependent malic enzyme, mitochondrial (Fragment);NAD-dependent malic enzyme;NAD-dependent malic enzyme 59 kDa isoform, mitochondrial;NADP-dependen…
Cs5g17080	-0.207533	2.98594e-05	Putative uncharacterized protein ORF55
Cs8g16680	0.215132	2.99507e-05	Protein disulfide isomerase-like 1-4;Protein disulfide-isomerase;Dolichyl-diphosphooligosaccharide--protein glycotransferase;Putative protein disulfide-isomerase C1F5.02;Probable protein disulfide-isomerase A4;Putative ATPDIL1-4 electron transporter (Fragment)
Cs5g25200	0.22019	3.04094e-05	NAD dependent epimerase/dehydratase family protein, expressed;Bifunctional dihydroflavonol 4-reductase/flavanone 4-reductase;Dihydroflavonol-4-reductase;Dihydroflavonol-4-reductase (Fragment)
Cs2g27610	-0.151129	3.05341e-05	Putative raffinose synthase or seed imbibition protein;Probable galactinol--sucrose galactosyltransferase 5;Galactinol--sucrose galactosyltransferase;Stachyose synthase
Cs2g16700	-0.159348	3.07462e-05	Putative uncharacterized protein At5g08780
Cs5g30570	-0.28812	3.33021e-05	Putative uncharacterized protein MAA21_50
Cs7g09100	-0.275326	3.43683e-05	Alpha/beta-hydrolase domain-containing protein
Cs8g05990	-0.165538	3.56557e-05	Putative uncharacterized protein AT4g33980
Cs6g14020	0.152328	3.76368e-05	Short chain alcohol dehydrogenase, putative (Fragment);Momilactone A synthase;Xanthoxin dehydrogenase;Sex determination protein tasselseed-2;Bacilysin biosynthesis oxidoreductase BacC;3-alpha-(or 20-beta)-hydroxysteroid dehydrogenase;Uncharacterized oxidoreductase yxbG;Uncharacterized oxidoreductase ygcW;Uncharacterized oxidoreductase TM_0325;Cyclopentanol dehydrogenase;2,5-dichloro-2,5-cyclohexa…
Cs8g19490	-0.27571	3.82347e-05	18.5 kDa class I heat shock protein;18.2 kDa class I heat shock protein;17.3 kDa class I heat shock protein;17.5 kDa class I heat shock protein;18.1 kDa class I heat shock protein;17.6 kDa class I heat shock protein 2;17.8 kDa class I heat shock protein;18.1 kDa class I heat shock protein (Fragment);17.7 kDa class I heat shock protein;17.4 kDa class I heat shock protein;18.0 kDa class I heat shoc…
Cs2g09545	-0.221789	3.85405e-05	ATP-binding cassette transporter, subfamily C, member 11, group MRP protein PpABCC11;ABC transporter C family member 1
orange1.1t04783	-0.240685	3.86597e-05	Putative uncharacterized protein Sb07g020936 (Fragment);Uncharacterized protein At1g66480
orange1.1t03675	-0.188378	3.95075e-05	Histidine protein methyltransferase 1 homolog;Putative uncharacterized protein P0450E05.17
Cs8g10610	-0.212649	4.0517e-05	Putative uncharacterized protein Sb06g014630
Cs8g04720	0.286951	4.19076e-05	Putative uncharacterized protein homologue of AT4g29100;Transcription factor bHLH113
Cs2g18950	0.199455	4.43493e-05	Uncharacterized membrane protein At3g27390;Putative uncharacterized protein Sb04g025010
Cs4g15735	-0.435951	4.46479e-05	Arabinogalactan peptide 16;Putative uncharacterized protein
Cs7g17090	0.239084	4.74079e-05	Glycerol-3-phosphate acyltransferase, expressed;Glycerol-3-phosphate acyltransferase 1;Probable glycerol-3-phosphate acyltransferase 2
Cs8g12090	-0.116358	4.88148e-05	Eukaryotic peptide chain release factor subunit 1-3;Peptide chain release factor subunit 1;Eukaryotic peptide chain release factor subunit 1-2, putative, expressed
Cs6g18380	-0.155925	4.89274e-05	Probable serine/threonine-protein kinase At1g18390;Wall-associated receptor kinase-like 14;Wall-associated receptor kinase 5;Putative wall-associated receptor kinase-like 11;Probable LRR receptor-like serine/threonine-protein kinase At1g67720;Putative proline-rich receptor-like protein kinase PERK11;Probable receptor-like protein kinase At4g39110;Probable leucine-rich repeat receptor-like protein…
Cs7g32120	-0.230872	5.07692e-05	Xylem serine proteinase 1, putative;Cucumisin;Xylem serine proteinase 1;Subtilisin-like protease;Serine protease AprX;Subtilisin;Extracellular serine proteinase;Subtilisin J;Subtilisin amylosacchariticus;Subtilisin NAT;Alkaline protease;Subtilisin E;Subtilisin BL;Subtilisin Savinase;Subtilisin BPN'
Cs6g08600	-0.180794	5.51395e-05	Omega-3 fatty acid desaturase, chloroplastic;Temperature-sensitive omega-3 fatty acid desaturase, chloroplastic;Omega-3 fatty acid desaturase, chloroplastic (Fragment);Omega-3 fatty acid desaturase, endoplasmic reticulum;Delta(12) fatty acid dehydrogenase;Omega-6 fatty acid desaturase, endoplasmic reticulum isozyme 2;Delta(12) fatty acid desaturase;Omega-6 fatty acid desaturase, endoplasmic retic…
Cs2g29070	0.101779	5.51395e-05	Protein argonaute 4;Protein argonaute-4;Protein argonaute-2 (Fragment);Putative protein tag-76;Eukaryotic translation initiation factor 2c, putative
Cs7g23510	-0.109079	5.7198e-05	DnaJ protein homolog;DnaJ protein homolog 1 (Fragment);Chaperone protein dnaJ 3;DnaJ homolog subfamily A member 2;Mitochondrial protein import protein mas5;DnaJ homolog subfamily A member 1 homolog;DnaJ homolog dnj-20;DnaJ homolog subfamily B member 11;DnaJ-related protein SCJ1;Chaperone protein DnaJ;Putative uncharacterized protein Sb01g013390
Cs7g30370	0.383429	5.82368e-05	Biotin carboxyl carrier protein of acetyl-CoA carboxylase, putative
Cs6g10600	-0.123305	5.9885e-05	2,3-bisphosphoglycerate-independent phosphoglycerate mutase;Probable 2,3-bisphosphoglycerate-independent phosphoglycerate mutase 2;2,3-bisphosphoglycerate-independent phosphoglycerate mutase (Fragment);'putative 2,3-bisphosphoglycerate-independent phosphoglycerate mutase'
Cs2g13550	0.114108	5.9928e-05	ATP synthase, H+ transporting, mitochondrial F1 complex, beta polypeptide, isoform CRA_a;ATP synthase subunit beta, mitochondrial;ATP synthase subunit beta-3, mitochondrial;ATP synthase subunit beta
orange1.1t00484	0.198316	5.99704e-05	Uncharacterized plant-specific domain TIGR01589 family protein
Cs4g15220	-0.161716	5.99704e-05	12-oxo-phytodienoic acid reductase (Fragment);12-oxophytodienoate reductase 3;Putative 12-oxophytodienoate reductase 3;Putative 12-oxophytodienoate reductase-like protein 1;12-oxophytodienoate reductase-like protein;N-ethylmaleimide reductase;NADPH dehydrogenase 1;Putative NADPH dehydrogenase C5H10.10;Probable NADPH dehydrogenase;Enoate reductase 1;Bile acid-inducible operon protein CD
Cs2g06390	-0.11497	6.40131e-05	Putative uncharacterized protein DKFZp781L0540 (Fragment);Splicing factor 3B subunit 2;Spliceosome-associated protein 145;Cold sensitive U2 snRNA suppressor 1
Cs9g15010	0.183874	6.47558e-05	Putative uncharacterized protein Sb04g032920
Cs1g08840	-0.137568	6.49466e-05	60S ribosomal protein L10;60S ribosomal protein L10 (Fragment);50S ribosomal protein L10e;Putative uncharacterized protein Sb01g015470
Cs9g10950	0.501239	6.75489e-05	SLG-Sc and SLA-Sc genes and Melmoth retrotransposon sequence
Cs3g27350	-0.184785	6.80636e-05	Bromodomain and PHD finger-containing protein 3;Bromodomain-containing protein 1;Peregrin;ATPase family AAA domain-containing protein 2B;Ankyrin repeat, bromo and BTB domain-containing protein DDB_G0293800;Transcription factor GTE9;Transcription initiation factor TFIID subunit 1;Protein cbp-1;Bromodomain adjacent to zinc finger domain protein 2A;Histone acetyltransferase GCN5;Bromodomain and WD r…
Cs7g15030	0.19923	6.99508e-05	Delta(24)-sterol reductase;Diminuto-like protein;Brassinosteroid biosynthetic protein DWARF1 (Fragment)
Cs4g05595	0.408402	7.16738e-05
Cs6g04440	-0.104138	7.2571e-05	E3 ubiquitin ligase BIG BROTHER-related;E3 ubiquitin ligase BIG BROTHER;Uncharacterized RING finger protein C4G3.12c;RING finger protein 44;E3 ubiquitin-protein ligase Arkadia;E3 ubiquitin-protein ligase RLIM;RING-H2 finger protein ATL79;E3 ubiquitin-protein ligase arkadia;E3 ubiquitin-protein ligase At1g12760;E3 ubiquitin-protein ligase arkadia-C;E3 ubiquitin-protein ligase arkadia-A (Fragment);…
Cs5g25420	0.41625	7.25888e-05	Putative uncharacterized protein Sb01g004360
Cs7g06830	-0.110041	7.3585e-05	Catalytic/ protein phosphatase type 2C/ protein serine/threonine phosphatase;Probable protein phosphatase 2C 59;Protein phosphatase 1L;Protein kinase and PP2C-like domain-containing protein;Integrin-linked kinase-associated serine/threonine phosphatase 2C
orange1.1t03171	-0.247017	7.37038e-05	Putative uncharacterized protein At4g12070/F16J13_140
Cs8g16910	-0.176009	7.45934e-05	Putative uncharacterized protein Sb01g030400;MLO-like protein 6;MLO protein homolog 1;Protein MLO;MLO-like protein (Fragment)
orange1.1t02747	-0.173525	7.61221e-05	Dihydrolipoyllysine-residue acetyltransferase component of acetoin cleaving system;Putative aminoacrylate hydrolase RutD;Hydrolase, alpha/beta fold family protein-like
Cs5g06910	-0.112205	7.66209e-05	Bromodomain and extraterminal domain protein 9;Transcription factor GTE10;Transcription factor GTE3, chloroplastic;Bromodomain-containing protein DDB_G0270170;Bromodomain testis-specific protein;Homeotic protein female sterile;Bromodomain adjacent to zinc finger domain protein 2B;Ankyrin repeat, bromo and BTB domain-containing protein DDB_G0293800;Bromodomain-containing factor 1;Transcription int…
orange1.1t00534	-0.221029	7.77222e-05	Singapore isolate B (sub-type 7) whole genome shotgun sequence assembly, scaffold_10;Calcium-transporting ATPase, endoplasmic reticulum-type;Calcium-transporting ATPase 2, endoplasmic reticulum-type;Sarcoplasmic/endoplasmic reticulum calcium ATPase 3;Calcium-transporting ATPase sarcoplasmic/endoplasmic reticulum type;Cation-transporting ATPase CA1;Probable calcium-transporting ATPase;Calcium-tran…
Cs3g21380	-0.144116	8.17023e-05	Putative uncharacterized protein P0017C12.31
orange1.1t02050	-0.356755	8.31909e-05	Putative uncharacterized protein OJ1123_B08.37
Cs5g11720	-0.186974	8.54951e-05	Singapore isolate B (sub-type 7) whole genome shotgun sequence assembly, scaffold_1;Chaperone protein ClpB1;Chaperone protein ClpB;Heat shock protein 100;Putative chaperone protein ClpB2, chloroplastic
Cs5g21920	-0.196025	8.6045e-05	Putative uncharacterized protein (Fragment)
orange1.1t00226	0.1327	8.6045e-05	Putative uncharacterized protein Sb06g004280;Transketolase, chloroplastic;Transketolase 7;Transketolase, chloroplastic (Fragment);Probable transketolase;Transketolase, plasmid;Transketolase, chromosomal
Cs3g12220	-0.172016	8.6045e-05	SLG-Sc and SLA-Sc genes and Melmoth retrotransposon sequence
Cs5g33700	0.575665	8.61527e-05	Putative uncharacterized protein At3g62650;F26K9_80
Cs2g27000	0.159022	8.72055e-05	Putative uncharacterized protein Sb10g000900;Proteasome subunit beta type-7-B;Proteasome component PUP1;Probable proteasome subunit beta type-7
Cs2g07170	0.143515	8.75243e-05	Putative uncharacterized protein (Fragment);Flavoprotein wrbA;Putative flavoprotein wrbA
orange1.1t02389	-0.291981	9.28402e-05	S-adenosylmethionine-dependent methyltransferase (Fragment);Putative methyltransferase DDB_G0268948
Cs1g23840	-0.0992703	9.65016e-05	Putative uncharacterized protein Sb05g026783 (Fragment);Splicing factor U2af large subunit B;Splicing factor U2af large subunit A;Splicing factor U2AF 50 kDa subunit;Cleavage stimulation factor subunit 2;RNA-binding motif protein, X-linked 2;Cleavage and termination factor 1;Cleavage stimulation factor subunit 2 tau variant;RNA-binding protein 24;Poly(U)-binding-splicing factor PUF60;Uncharacteri…
Cs1g06810	0.330638	9.65016e-05	Putative uncharacterized protein OSJNBa0033P04.24
Cs7g25890	-0.142824	9.79743e-05	UDP-glycosyltransferase 89B1;Anthocyanin 3'-O-beta-glucosyltransferase;UDP-glucosyl transferase 73B2;Abscisate beta-glucosyltransferase;Anthocyanidin 5,3-O-glucosyltransferase;Anthocyanidin 3-O-glucosyltransferase 2 (Fragment);Baicalein 7-O-glucuronosyltransferase;Zeatin O-glucosyltransferase;Zeatin O-xylosyltransferase;Cis-zeatin O-glucosyltransferase 2;UDP-glucoronosyl/UDP-glucosyl transferase …
Cs2g28110	0.260441	0.000100413	Putative uncharacterized protein Sb0246s002010;Peroxidase 4;Cationic peroxidase 1;Lignin-forming anionic peroxidase;Peroxidase C1C (Fragment);Peroxidase N;Basic peroxidase
Cs8g02480	-0.129366	0.000105884	Probable ubiquitin-conjugating enzyme E2 23;Ubiquitin-conjugating enzyme E2 O;Baculoviral IAP repeat-containing protein 6;Probable ubiquitin-conjugating enzyme protein 17;Ubiquitin-conjugating enzyme E2 Z;Ubiquitin-conjugating enzyme E2 T;Ubiquitin-conjugating enzyme E2 A;Ubiquitin-conjugating enzyme E2 2;Putative uncharacterized protein OJ1214_E03.18
Cs9g10450	-0.154996	0.000110029	Probable glutathione S-transferase;Glutathione S-transferase U7;Glutathione transferase GST 23;Probable glutathione S-transferase parA;Probable glutathione S-transferase parC;Probable maleylacetoacetate isomerase;Glutathione S-transferase 2 (Fragment);Glutathione S-transferase zeta class;Maleylacetoacetate isomerase;Putative tau class glutathione transferase GSTU23
Cs8g01410	0.329258	0.000112491	Phosphate-responsive 1 family protein (Fragment)
orange1.1t01519	0.318728	0.000115817	Cytochrome P450 77A3;Cytochrome P450 77A1 (Fragment);Cytochrome P450, family 77, subfamily A, polypeptide 9
Cs1g12400	0.152362	0.000116873	SNF1-related protein kinase regulatory subunit gamma-like PV42a;AMP-activated protein kinase, gamma regulatory subunit, putative
Cs3g25690	-0.395349	0.000120453	Leucine-rich repeat receptor-like protein kinase (Fragment);Probable LRR receptor-like serine/threonine-protein kinase At4g36180;Leucine-rich repeat receptor protein kinase EXS;Leucine-rich repeat receptor-like serine/threonine-protein kinase BAM2;Receptor-like protein kinase HSL1;LRR receptor-like serine/threonine-protein kinase ERL1;LRR receptor-like serine/threonine-protein kinase EFR;Probable…
Cs4g04320	-0.176391	0.000120589	Leucine-rich repeat-containing protein 40;Protein lap1;Leucine-rich repeat protein soc-2 homolog;Leucine-rich repeat protein SHOC-2;Protein scribble homolog;Leucine-rich repeat and calponin homology domain-containing protein 1;Malignant fibrous histiocytoma-amplified sequence 1;Leucine-rich repeat and IQ domain-containing protein 4;E3 ubiquitin-protein ligase LRSAM1;Plant intracellular Ras-group-…
Cs7g21830	-0.109484	0.000125564	NAC domain-containing protein 78;Protein BEARSKIN1;Protein SOMBRERO;Protein CUP-SHAPED COTYLEDON 1;Putative NAC domain-containing protein 94;Protein FEZ;Putative uncharacterized protein Sb01g049240
Cs1g02800	-0.115058	0.000125745	Dynamin-related protein 1C, putative, expressed;Dynamin-related protein 1E;Dynamin-1;Dynamin-3;Dynamin-2;Dynamin;Dynamin-A;Dynamin-like protein C12C2.08;Vacuolar protein sorting-associated protein 1;Dynamin-1-like protein;Dynamin-B;Dynamin-2A;Dynamin-2B;Interferon-induced GTP-binding protein Mx2;Interferon-induced GTP-binding protein Mx
Cs5g19840	-0.152413	0.000127628	Probable protein phosphatase 2C 2;Putative protein phosphatase 2C 53;Putative protein phosphatase 2C-like protein 45;Protein phosphatase 1L;Protein kinase and PP2C-like domain-containing protein;Integrin-linked kinase-associated serine/threonine phosphatase 2C;Putative serine/threonine phosphatase type 2c (Fragment)
Cs7g09590	-0.16408	0.000129936	Chromosome undetermined scaffold_137, whole genome shotgun sequence;Dual specificity protein phosphatase 4;Probable rhodanese domain-containing dual specificity protein phosphatase;Protein phosphatase Slingshot;Protein phosphatase Slingshot homolog 3;Probable serine/threonine-protein kinase DDB_G0277071;MAP kinase phosphatase with leucine-rich repeats protein 1;Probable dual specificity protein p…
Cs3g02590	-0.207929	0.000130803	Putative uncharacterized protein Sb03g039770;Aldo-keto reductase family 4 member C9;Alcohol dehydrogenase [NADP+];Aldose reductase A;Alcohol dehydrogenase [NADP+] A;Alcohol dehydrogenase [NADP+] (Fragment);Protein GCY;Uncharacterized oxidoreductase C26F1.07;Aldose reductase;Aldose reductase B;1,5-anhydro-D-fructose reductase;Probable NAD(P)H-dependent D-xylose reductase xyl1;Alcohol dehydrogenase…
Cs9g15440	0.344851	0.00013308	STK disease resistance protein-like protein (Fragment)
Cs3g02980	-0.124557	0.00013474	REF/SRPP-like protein At3g05500;Stress-related protein;Small rubber particle protein;Stress-related protein-like protein (Fragment)
Cs5g33060	-0.166607	0.00013474	ATP-binding cassette transporter, subfamily C, member 4, group MRP protein PpABCC4;ABC transporter C family member 14;Putative ABC transporter C family member 15;Canalicular multispecific organic anion transporter 1;Multidrug resistance-associated protein 1;ATP-binding cassette transporter abc2;Uncharacterized ABC transporter ATP-binding protein/permease C359.05;Metal resistance protein YCF1;Prob…
Cs6g05880	-0.130404	0.000138727	Putative uncharacterized protein Sb03g023766 (Fragment)
Cs1g19210	-0.114727	0.000139914	Putative uncharacterized protein Sb06g017025 (Fragment)
Cs6g17590	-0.155727	0.000143961	Putative uncharacterized protein Sb03g045770;Calcium-binding allergen Ole e 8;Probable calcium-binding protein CML23;Calcium-binding protein CML24;Calmodulin-like protein 1;Polcalcin Jun o 2;Calmodulin;Calmodulin-1/4;Calmodulin-6;Calmodulin-2/3/5;Calmodulin-related protein;Calmodulin-B
Cs7g27120	0.168015	0.000143961	Putative uncharacterized protein Sb03g007000
orange1.1t02055	-0.108637	0.000146757	Casein kinase I;Casein kinase I homolog 2;Casein kinase I isoform delta;Casein kinase I isoform delta-like;Casein kinase I isoform alpha;Casein kinase I isoform epsilon;Casein kinase I isoform delta-A;Casein kinase I isoform delta-B;Casein kinase I isoform alpha-like;Casein kinase I isoform beta;Discs overgrown protein kinase;Casein kinase I isoform gamma-3;Putative uncharacterized protein Sb03g0…
Cs3g20240	-0.124387	0.000156635	Chromosome undetermined SCAF10271, whole genome shotgun sequence. (Fragment);Zinc finger CCCH domain-containing protein 7;Uncharacterized protein At1g21580;Putative cleavage and polyadenylation specificity factor subunit 4-like protein;Cleavage and polyadenylation specificity factor subunit 4;mRNA 3'-end-processing protein YTH1;Cleavage and polyadenylation specificity factor CPSF30
Cs5g08970	-0.258723	0.000160866	Putative uncharacterized protein Sb07g003745 (Fragment)
Cs2g05620	-0.152319	0.000163634	Ethylene-responsive transcription factor 4;Ethylene-responsive transcription factor LEP;Pathogenesis-related genes transcriptional activator PTI6;Ethylene-responsive transcription factor SHINE 3;Class II ethylene responsive element binding factor-like protein
Cs4g12600	-0.221327	0.00016569	Putative uncharacterized protein OJ1174_H11.9
Cs9g04980	-0.145107	0.000165927	Inactive beta-amylase 9;Beta-amylase 1, chloroplastic;Inactive beta-amylase 4, chloroplastic;Beta-amylase 6;Glycosyl hydrolase family 14 protein, expressed
Cs3g11420	-0.181112	0.00017296	Putative deoxycytidylate deaminase (Putative cytidine deaminase) (Fragment);Guanine deaminase;tRNA-specific adenosine deaminase;Uncharacterized protein BUsg_246;tRNA-specific adenosine deaminase, chloroplastic;Uncharacterized deaminase RT0819;tRNA(Ile)-lysidine synthase;Probable cytosine deaminase;Cytosine deaminase
Cs9g05030	0.130507	0.000173421	Acyl carrier protein 1, chloroplastic;Acyl carrier protein, chloroplastic;Acyl carrier protein;Acyl carrier protein (Fragment);Acyl carrier protein AcpP;Putative uncharacterized protein (Fragment)
Cs2g09550	-0.10939	0.000174058	ABC transporter C family member 2;Canalicular multispecific organic anion transporter 1;Multidrug resistance-associated protein 1;Metal resistance protein YCF1;ATP-binding cassette transporter abc2;Uncharacterized ABC transporter ATP-binding protein/permease C359.05;Probable multidrug resistance-associated protein lethal(2)03659;Bile pigment transporter 1;ATP-dependent bile acid permease;Putative…
Cs5g30140	-0.162707	0.000174898	F-box/kelch-repeat protein OR23;F-box protein AFR;Kelch-like protein 8;Kelch repeat containing F-box protein family-like
Cs2g19630	0.181742	0.000179641	Zinc finger CCCH domain-containing protein 18;Putative zinc finger CCCH domain-containing protein 51;RNA recognition motif-containing protein (Fragment)
Cs8g17800	0.402416	0.000181998	3-ketoacyl-CoA synthase 12;Probable 3-ketoacyl-CoA synthase 2;Beta-ketoacyl-coa synthase family protein
Cs7g08840	-0.158233	0.000182319	Pentatricopeptide repeat-containing protein At4g33990;Putative pentatricopeptide repeat-containing protein At3g25970;Pentatricopeptide repeat-containing protein At1g74600, chloroplastic;Pentatricopeptide repeat-containing protein At3g09040, mitochondrial;Pentatricopeptide repeat domain containing protein, putative
Cs2g17030	-0.139518	0.000187575	Leucine-rich repeat receptor-like protein kinase (Fragment);Cysteine-rich receptor-like protein kinase 10;Putative cysteine-rich receptor-like protein kinase 35;Receptor-like serine/threonine-protein kinase SD1-8;Putative receptor-like protein kinase At4g00960;Putative serine/threonine-protein kinase receptor;Probable LRR receptor-like serine/threonine-protein kinase At1g56140;G-type lectin S-rec…
Cs1g01800	-0.31229	0.000189817	L-ascorbate oxidase;Laccase-11;Laccase-2;Laccase-22;Laccase-16;Laccase-12;Putative laccase-11;Laccase-4;Laccase-14;Laccase-3;Laccase-12/13;Laccase-9;Laccase-21;Laccase-7;Laccase-6;Laccase-8;Laccase-15;Laccase-5;Laccase-10;Laccase-24;Laccase;Laccase-25;Laccase-1;Syringolide-induced protein B13-1-1 (Fragment)
orange1.1t01432	0.118927	0.000191215	Internalin-A;F-box/LRR-repeat protein 14;C-Maf-inducing protein;Putative uncharacterized protein Sb06g021780
Cs7g31740	0.190229	0.000191215	Putative pumilio/Mpt5 family RNA-binding protein;Pumilio homolog 1;Pumilio homolog 6, chloroplastic;Maternal protein pumilio;mRNA-binding protein puf3;Pumilio domain-containing protein C6G9.14;Putative pumilio homolog 8, chloroplastic;Pumilio homology domain family member 4;Suppressor protein MPT5;Putative pumilio homolog 10
Cs9g09370	0.191792	0.000203619	Embryo-specific protein 1;Ca2+-binding EF-hand protein-like
Cs7g02850	-0.235196	0.000206983	Oryza sativa protein similar to ABA-responsive protein AAP03417;GEM-like protein 5;GLABRA2 expression modulator;Putative GEM-like protein 3
Cs4g04520	0.148931	0.000208304	Putative uncharacterized protein Sb04g003240;Auxin response factor 5;Putative auxin response factor 21
Cs1g12410	-0.126453	0.000214153	Phosphatidic acid phosphatase-related protein
Cs2g10610	-0.12252	0.000215311	Putative uncharacterized protein Sb01g046250;Cyclin-T1-5;Cyclin-T1-4;Cyclin-T1-3;Cyclin-T1-2;Cyclin-T1-1;Putative cyclin-T1-1;Cyclin-T1;Cyclin-T2;Cyclin-L1-1;Cyclin-L2;Cyclin-K;Cyclin-L1;Cyclin pch1;Cyclin-T;Cyclin-C
Cs8g04800	-0.131885	0.000218608	DNA repair protein REV1;DNA polymerase IV;REV1-like (S. cerevisiae) (Predicted), isoform CRA_a
Cs5g32970	0.157746	0.000221747	Stress-related protein;REF/SRPP-like protein At2g47780;Small rubber particle protein;Rubber elongation factor protein;Stress-related protein-like protein (Fragment)
Cs3g24630	-0.159302	0.000228138	Putative uncharacterized protein Sb01g004020
Cs2g23020	0.177898	0.000228858	Micronuclear linker histone polyprotein, putative
Cs7g26770	0.176839	0.000232041	Putative uncharacterized protein (Fragment)
Cs6g20520	0.310943	0.000238489	HIPL1 protein;HIPL2 protein;HHIP-like protein 1;Glucose/sorbosone dehydrogenases-like protein
Cs1g13850	0.181347	0.000238489	Putative uncharacterized protein Sb01g021605 (Fragment)
Cs1g17250	0.270964	0.00024059	Transmembrane protein 87A;Lung seven transmembrane receptor family protein, expressed
Cs4g17960	-0.161755	0.000242165	TRANSPORT INHIBITOR RESPONSE 1 protein, putative;EIN3-binding F-box protein 1;F-box/LRR-repeat protein 20;F-box protein At3g58530;Protein AMN1 homolog
Cs8g18700	-0.109354	0.000244083	GRAS family transcription factor containing protein, expressed;Scarecrow-like protein 14;Chitin-inducible gibberellin-responsive protein 1;Scarecrow-like transcription factor PAT1;DELLA protein GAI1;DELLA protein GAI
orange1.1t00512	0.15389	0.000251999	Putative uncharacterized protein Sb02g022970
Cs8g14900	-0.198287	0.000255718	Probable calcium-binding protein CML48;Peflin;Programmed cell death protein 6;Sorcin;Grancalcin;Calpain-A;Calpain-B;Penta-EF hand domain-containing protein 1;Putative uncharacterized protein Sb05g002410
Cs9g05790	-0.468794	0.000258707	Carboxymethylenebutenolidase homolog;Endo-1,3;1,4-beta-D-glucanase;Putative dienelactone hydrolase family protein
Cs8g20620	0.23957	0.000259434	Gamma interferon inducible lysosomal thiol reductase family protein, expressed;Gamma-interferon-inducible lysosomal thiol reductase;Gamma-interferon-inducible-lysosomal thiol reductase;GILT-like protein F37H8.5
Cs1g18220	0.110456	0.000263535	Beta-fructofuranosidase, insoluble isoenzyme 1, putative;Beta-fructofuranosidase, insoluble isoenzyme CWINV1;Beta-fructofuranosidase, cell wall isozyme;Fructan 6-exohydrolase;Beta-fructofuranosidase, soluble isoenzyme I;Acid beta-fructofuranosidase;Beta-fructofuranosidase 1;6(G)-fructosyltransferase;Bifunctional 6(G)-fructosyltransferase/2,1-fructan:2,1-fructan 1-fructosyltransferase;Beta-fructos…
Cs3g25000	0.182338	0.000264734	Putative uncharacterized protein OJ1111_B11.6
Cs4g01600	-0.112146	0.000267385	Putative lipocalin R877;Outer membrane lipoprotein blc;Apolipoprotein D;Putative uncharacterized protein Sb04g025860
Cs2g19300	-0.187334	0.000267385	Probable caffeine synthase 4;7-methylxanthosine synthase 1;3,7-dimethylxanthine N-methyltransferase;Monomethylxanthine methyltransferase 2;Theobromine synthase 2;Caffeine synthase 1;Salicylate O-methyltransferase;Benzoate carboxyl methyltransferase;Jasmonate O-methyltransferase;S-adenosyl-L-methionine:benzoic acid/salicylic acid carboxyl methyltransferase
Cs4g06430	0.189202	0.000267385	Putative uncharacterized protein;3-ketoacyl-CoA synthase 10;Probable 3-ketoacyl-CoA synthase 2
Cs8g16150	0.133739	0.000268518	Kiwellin;Ripening-related protein grip22;Putative ripening-related protein 1;Putative kiwellin ripening-related protein (Precursor)
Cs3g18160	-0.221057	0.00027013	Uncharacterized protein T09A5.9;Dynein assembly factor 1, axonemal;Protein phosphatase 1 regulatory subunit pprA;Leucine-rich repeat-containing protein 48;Centriolin;Dynein assembly factor 1, axonemal homolog;Protein phosphatase 1 regulatory subunit 7;Probable disease resistance protein At1g61180;Dynein light chain 1, axonemal;Leucine-rich repeat and guanylate kinase domain-containing protein;Leu…
Cs1g14530	0.348031	0.000281379	Probable sulfate transporter 3.4;Sulfate transporter 3.1;High affinity sulfate transporter 1;Low affinity sulfate transporter 3;Early nodulin-70;Sulfate transporter 4.1, chloroplastic;Sodium-independent sulfate anion transporter;Probable sulfate permease C3H7.02;Sulfate permease 2;Sulfate/bicarbonate/oxalate exchanger and transporter sat-1
Cs2g24290	-0.161209	0.000284648	Cystinosin homolog;Cystinosin;Cystine transporter;cDNA FLJ52309, highly similar to Homo sapiens cystinosis, nephropathic (CTNS), transcript variant 1, mRNA
Cs6g08900	0.20135	0.00028725	UPF0098 protein MTH_273;UPF0098 protein ybhB;UPF0098 protein ybcL;Phosphatidylethanolamine binding protein, putative
Cs7g28630	0.150332	0.00028725	60S ribosomal protein L23A;50S ribosomal protein L23, chloroplastic;50S ribosomal protein L23P;Ribosomal protein L25-like protein
Cs3g12570	-0.160729	0.000287313	Putative phosphoglycerate mutase DET1;Phosphoglycerate/bisphosphoglycerate mutase family protein
Cs4g03550	0.154805	0.000296138	AP2-like ethylene-responsive transcription factor AIL5;AP2-like ethylene-responsive transcription factor BBM;AP2-like ethylene-responsive transcription factor ANT;Ethylene-responsive transcription factor WRI1;Floral homeotic protein APETALA 2;AP2-like ethylene-responsive transcription factor SNZ;AP2-like ethylene-responsive transcription factor SMZ;Pathogenesis-related genes transcriptional activ…
Cs6g16350	-0.142386	0.000303357	Putative uncharacterized protein Sb02g043570
Cs4g05300	-0.197951	0.000304182	Putative uncharacterized protein P0458H05.117
Cs7g17180	-0.127018	0.000325968	Probable WRKY transcription factor 28;WRKY transcription factor 1;Probable WRKY transcription factor protein 1;WRKY11-superfamily of TFs having WRKY and zinc finger domains
Cs3g21900	-0.108681	0.000332205	Putative uncharacterized protein Sb03g003630;Choline/ethanolamine kinase;Ethanolamine kinase 2;Probable ethanolamine kinase;Ethanolamine kinase 1 (Fragment);Probable ethanolamine kinase B
Cs4g12750	0.223259	0.000336922	Putative uncharacterized protein At1g79160
Cs7g02010	-0.17044	0.000337047	Transcription factor bHLH122;Transcription factor BPE;Transcription factor BEE 3;Transcription factor SPATULA;Transcription factor ALC;Helix-loop-helix DNA-binding domain containing protein
Cs2g29970	-0.119418	0.000337186	Putative uncharacterized protein Sb04g006600;Putative copper-transporting ATPase 3;Copper-transporting ATPase RAN1;Copper-transporting ATPase 1 (Fragment);Copper-exporting P-type ATPase A;Cation-transporting ATPase PacS;Copper-transporting P-type ATPase;Probable copper-exporting P-type ATPase A;Probable copper-importing P-type ATPase A;Probable cation-transporting ATPase V;Putative cation-transpo…
Cs6g20490	-0.122766	0.000337186	Probable mitochondrial chaperone BCS1-B;Mitochondrial chaperone BCS1;Uncharacterized protein R776;Putative AAA family ATPase L572;ATP-dependent zinc metalloprotease FtsH;26S protease regulatory subunit 6A homolog;26S protease regulatory subunit 4;26S protease regulatory subunit 6A homolog B;Cell Division Protein AAA ATPase family, putative, expressed
Cs3g14940	0.110602	0.000348501	Calmodulin-binding protein, putative, expressed
Cs5g25850	0.2377	0.000349424	Putative uncharacterized protein At5g18310
Cs5g02000	-0.0931835	0.000350413	B2 protein;DCD (Development and Cell Death) domain protein
orange1.1t01614	-0.20499	0.000350752	Epidermis-specific secreted glycoprotein EP1;G-type lectin S-receptor-like serine/threonine-protein kinase CES101;Serine-threonine protein kinase, plant-type, putative
Cs4g05700	0.137331	0.000352246	Puromycin-sensitive aminopeptidase;Alanine/arginine aminopeptidase;Aminopeptidase 2, mitochondrial;Aminopeptidase 1;Glutamyl aminopeptidase;Endoplasmic reticulum aminopeptidase 2;Leucyl-cystinyl aminopeptidase;Probable aminopeptidase 2;Puromycin-sensitive aminopeptidase-like protein;Aminopeptidase N;Leucyl aminopeptidase;Thyrotropin-releasing hormone-degrading ectoenzyme;Tricorn protease-interact…
Cs5g12410	0.135835	0.000354732	D-mannose binding lectin protein with Apple-like carbohydrate-binding domain;Epidermis-specific secreted glycoprotein EP1;G-type lectin S-receptor-like serine/threonine-protein kinase At1g67520
Cs5g31060	0.202095	0.000355065	Putative senescence-associated protein SAG102 (Fragment)
Cs5g32930	0.204421	0.000356317	Translocator protein;Peripheral-type benzodiazepine receptor, putative
Cs9g15540	0.300496	0.000365919
Cs1g08770	-0.100638	0.000368006	Putative uncharacterized protein GLEAN_07999;26S protease regulatory subunit 6B homolog;26S protease regulatory subunit 6B;Probable 26S protease regulatory subunit 6B;26S proteasome regulatory subunit 4 homolog A;26S proteasome regulatory subunit 4 homolog B;Proteasome-activating nucleotidase
Cs5g07160	-0.230641	0.000382926	Putative calcium-binding protein CML19;Probable calcium-binding protein CML31;Calcium-binding protein CML38;Polcalcin Jun o 2;Calcium-binding allergen Ole e 8;Putative calmodulin-like protein 2;Calmodulin-like protein 3;Calmodulin;Calmodulin-B;Calmodulin-beta (Fragment);Calmodulin-1/4;Putative uncharacterized protein Sb03g046210
Cs1g09490	0.28521	0.000390838	SAL1 phosphatase;3'(2'),5'-bisphosphate nucleotidase;SAL2 phosphatase;Probable SAL4 phosphatase;PAP-specific phosphatase HAL2-like;Putative PAP-specific phosphatase, mitochondrial;Histidinol-phosphatase;3'(2'),5'-bisphosphate nucleotidase-like protein
Cs6g15130	-0.193083	0.000394682	F-box protein At2g27310;Probable F-box protein At1g60180;Putative uncharacterized protein Sb04g021870
Cs7g25310	0.213817	0.000400246	60S ribosomal protein L13-2;Putative 60S ribosomal protein L13-2
Cs7g18560	-0.0981924	0.000400246	Glutathione-s-transferase theta, gst, putative;Glutathione S-transferase F9;Probable glutathione S-transferase GSTF1;Glutathione S-transferase APIC;Glutathione S-transferase F8, chloroplastic;Glutathione S-transferase PARB;Glutathione S-transferase 1, isoform D
Cs9g08890	-0.388826	0.000401826	Uncharacterized protein At4g14450, chloroplastic;At1g04330-like protein (Fragment)
orange1.1t02041	0.134495	0.000405272	Peroxidase C3;Peroxidase C1C (Fragment);Lignin-forming anionic peroxidase;Peroxidase N;Cationic peroxidase 1;Apoplastic anionic gaiacol peroxidase
Cs4g17260	-0.158343	0.000417368	3-ketoacyl-CoA synthase (Fragment);3-ketoacyl-CoA synthase 11;Probable 3-ketoacyl-CoA synthase 2;3-oxoacyl-[acyl-carrier-protein] synthase 3
orange1.1t03470	-0.105291	0.000417368	Glycosyl hydrolase family 14 protein, expressed;Beta-amylase 1, chloroplastic;Beta-amylase;Inactive beta-amylase 4, chloroplastic;Inactive beta-amylase 9;Thermophilic beta-amylase;Beta/alpha-amylase;Beta-amylase (Fragment)
Cs1g10610	-0.313702	0.000422138	Putative uncharacterized protein (Fragment);Putative zinc finger protein At1g68190;Putative zinc finger protein CONSTANS-LIKE 11;Zinc finger protein CONSTANS-LIKE 2
Cs9g08850	-0.124939	0.000423282	Ethylene receptor 2;Protein EIN4;Ethylene response sensor 2;Histidine kinase 2;Hybrid signal transduction histidine kinase J;Hybrid signal transduction protein dokA;Hybrid signal transduction histidine kinase E;Hybrid signal transduction histidine kinase L;Sensor protein gacS;Hybrid signal transduction histidine kinase A;Putative uncharacterized protein Sb06g001740
Cs3g03250	0.434789	0.00042684
Cs7g30060	-0.27667	0.00043308	Adenine/guanine permease AZG1;Putative xanthine/uracil permease C887.17;Putative permease MJ0326;Guanine/hypoxanthine permease pbuO;Probable adenine permease PurP;Putative permease yicO;Guanine/hypoxanthine permease pbuG;Putative permease ygfQ;Sulfate/bicarbonate/oxalate exchanger and transporter sat-1 (Fragment)
Cs8g09580	0.200481	0.000434071	Phosphoenolpyruvate carboxylase, housekeeping isozyme;Phosphoenolpyruvate carboxylase 2;C4 phosphoenolpyruvate carboxylase;Putative uncharacterized protein Sb02g021090
Cs5g02770	0.171369	0.000434334	Cation/hydrogen exchanger, putative, expressed;Cation/H(+) antiporter 18;Cation/H(+) antiporter 23, chloroplastic;Cation/H(+) symporter 13;K(+)/H(+) antiporter 1
Cs9g13620	0.382417	0.000437291	Ethylene responsive element binding factor, putative;Ethylene-responsive transcription factor 5;Pathogenesis-related genes transcriptional activator PTI5
orange1.1t01610	-0.359733	0.000448313	G-type lectin S-receptor-like serine/threonine-protein kinase B120;Serine-threonine protein kinase, plant-type, putative
Cs6g15300	-0.143554	0.000465303	ABC transporter G family member 34;Pleiotropic drug resistance protein 2;Probable pleiotropic drug resistance protein 2;Putative pleiotropic drug resistance protein 7;Pleiotropic ABC efflux transporter of multiple drugs;ATP-dependent permease PDR10;ATP-binding cassette transporter CGR1;Putative uncharacterized protein Sb03g027490
orange1.1t00211	-0.139906	0.000472144	Auxin-induced protein X10A;Indole-3-acetic acid-induced protein ARG7;Auxin responsive family-like protein (Fragment)
Cs7g01400	-0.287354	0.000488905	Siroheme synthase;S-adenosyl-L-methionine-dependent uroporphyrinogen III methyltransferase-like
Cs7g07430	0.263127	0.000492713	Core-2/I-branching beta-1,6-N-acetylglucosaminyltransferase family protein
Cs7g09270	0.151965	0.000493058	Alanine aminotransferase-like protein (Fragment);Alanine aminotransferase 2;Probable alanine aminotransferase, mitochondrial;Putative alanine aminotransferase;Probable alanine aminotransferase
Cs7g11020	-0.139684	0.000501369	Probable WRKY transcription factor 75;WRKY transcription factor 1;Probable WRKY transcription factor protein 1;Putative uncharacterized protein Sb03g033780
Cs4g13120	0.118727	0.00050244	Inositol oxygenase 2;Probable inositol oxygenase;Putative uncharacterized protein At1g14520 (Fragment)
Cs8g10020	-0.139543	0.000509126	Auxin-induced protein PCNT115;IN2-2 protein;Aldo-keto reductase yakc [NADP+];Pyridoxal reductase;Uncharacterized oxidoreductase YccK;Probable pyridoxal reductase 2;Uncharacterized oxidoreductase YdjG;General stress protein 69;Uncharacterized oxidoreductase YrpG;Uncharacterized oxidoreductase YqkF;Putative sterigmatocystin biosynthesis dehydrogenase stcV;Uncharacterized oxidoreductase Mb2320;Putat…
Cs4g16750	-0.12671	0.00051367	Probable pre-mRNA-splicing factor ATP-dependent RNA helicase;ATP-dependent RNA helicase dhx8;Pre-mRNA-splicing factor ATP-dependent RNA helicase prp22;Putative pre-mRNA-splicing factor ATP-dependent RNA helicase DHX16;Pre-mRNA-splicing factor ATP-dependent RNA helicase-like protein cdc28;Probable ATP-dependent RNA helicase DHX35;Putative ATP-dependent RNA helicase DHX33;Probable ATP-dependent RNA…
Cs4g18090	-0.195263	0.000513827	Putative dicyanin blue copper protein (Precursor);Umecyanin;Blue copper protein;Cucumber peeling cupredoxin;Early nodulin-like protein 1;Stellacyanin;Mavicyanin;Uclacyanin-2;Basic blue protein;Chemocyanin;Lamin-like protein;Early nodulin-55-2;Pollen allergen Amb a 3
Cs6g11300	-0.120314	0.000523599
Cs5g03600	-0.198945	0.000526013	Phosphoglycolate phosphatase;Pyrophosphatase ppaX;HAD-superfamily hydrolase, subfamily IA, variant 3
Cs3g02350	0.155646	0.000531544	Uncharacterized ATP-dependent helicase C29A10.10c;Helicase SEN1;Probable helicase DDB_G0274399;Regulator of nonsense transcripts 1 homolog;ATP-dependent helicase NAM7;Regulator of nonsense transcripts 1;Probable helicase senataxin;Uncharacterized protein FLJ44066;Putative ATP-dependent RNA helicase ECM32;Putative regulator of nonsense transcripts 1;DNA-binding protein SMUBP-2;DNA polymerase alpha…
Cs2g04430	-0.140971	0.000537865	U-box domain-containing protein 17;E3 ubiquitin-protein ligase SPL11;Protein spotted leaf 11;Putative U-box domain-containing protein 46;Putative E3 ubiquitin-protein ligase LIN;Putative E3 ubiquitin-protein ligase LIN-2;WD repeat, SAM and U-box domain-containing protein 1;Armadillo/beta-catenin repeat family protein
Cs7g09660	-0.114208	0.00054119	Copine (Calcium-dependent phospholipid-binding protein) family protein;E3 ubiquitin-protein ligase RGLG2;Copine family protein 2;Copine-1;Copine-2;Copine-9;Copine-8;Copine-5;Copine-7;Copine-A;Copine-3;Copine-6;Copine-4;Protein BONZAI 2;Copine-E;Nicotinic receptor-associated protein 1;Copine-C;Copine-D
orange1.1t03237	0.137329	0.00054208	Metacaspase-4;Metacaspase-5;Metacaspase-6;Metacaspase-7;Metacaspase-8;Metacaspase-9;Metacaspase-1A;Metacaspase-1;Metacaspase-1B;Metacaspase-2;Metacaspase-3;Putative uncharacterized protein OJ1118_C04.2
Cs9g15310	-0.180263	0.000546844	Uncharacterized Rho GTPase-activating protein At5g61530;Rho GTPase-activating protein 5;Rho GTPase-activating protein gacQ;Uncharacterized Rho GTPase-activating protein
Cs2g29050	0.205949	0.000547899	Putative uncharacterized protein At5g21160 (Fragment);La-related protein 1;Uncharacterized HTH La-type RNA-binding protein C1527.03;La protein homolog;RNA-binding protein SRO9;Lupus La protein homolog B;Lupus La protein;Lupus La protein homolog;Lupus La protein homolog A
Cs8g14200	-0.203113	0.000551422	E3 ubiquitin-protein ligase RHF2A;RING finger protein 43;RING-H2 finger protein ATL3;Protein goliath;RING-H2 finger protein RHF2a, putative, expressed
Cs5g10550	0.165133	0.000567178	Thaumatin-like protein;Protein P21;Pathogenesis-related protein R major form;Osmotin-like protein OSM34;Osmotin-like protein TPM-1 (Fragment);Osmotin;Zeamatin;Alpha-amylase/trypsin inhibitor;Pathogenesis-related protein R minor form;Thaumatin-2;Pathogenesis-related protein;Thaumatin-1;Glucan endo-1,3-beta-glucosidase;Thaumatin-like protein 1b (Fragment);Pathogenesis-related protein (Fragment);Tha…
Cs2g17920	0.140809	0.000567672	Probable xyloglucan endotransglucosylase/hydrolase protein 28;Xyloglucan endotransglucosylase/hydrolase protein 2;Putative xyloglucan endotransglucosylase/hydrolase protein 1;Xyloglucan endotransglucosylase/hydrolase;Probable xyloglucan endotransglucosylase/hydrolase;Xyloglucan endotransglucosylase/hydrolase protein A;Probable xyloglucan endotransglucosylase/hydrolase protein B;Probable xylogluca…
Cs7g11980	0.136181	0.000572569	Putative uncharacterized protein Sb06g019400
Cs1g20000	0.422933	0.000577422	Homeobox-leucine zipper protein ATHB-6;Putative homeobox-leucine zipper protein ATHB-51;Homeodomain-leucine zipper transcription factor TaHDZipI-1
Cs3g18260	0.372349	0.00059019	Putative uncharacterized protein
Cs6g20500	0.135292	0.00059235	Core-2/I-branching beta-1,6-N-acetylglucosaminyltransferase family protein
orange1.1t02036	0.186284	0.000607817	Peroxidase 15;Peroxidase C1C (Fragment);Lignin-forming anionic peroxidase;Peroxidase N;Cationic peroxidase 1;Apoplastic anionic gaiacol peroxidase
Cs7g02060	-0.177042	0.000607943	Flavin containing polyamine oxidase (Precursor);Polyamine oxidase 1;Spermine oxidase
Cs3g16480	-0.303796	0.000607943	Putative serine esterase type enzyme with an alpha/beta hydrolase fold-containing protein
Cs2g20910	-0.145571	0.000611454	Proline-rich receptor-like protein kinase PERK1;Putative proline-rich receptor-like protein kinase PERK11;Probable serine/threonine-protein kinase RLCKVII;Probable LRR receptor-like serine/threonine-protein kinase At1g07650;Putative leucine-rich repeat receptor-like serine/threonine-protein kinase At2g19230;Serine/threonine-protein kinase At3g07070;Receptor-like serine/threonine-protein kinase AL…
Cs5g01750	-0.121748	0.000622635	Protein phosphatase type 2A regulator/ signal transducer;WD repeat-containing protein 44;Uncharacterized WD repeat-containing protein C3H5.08c;Probable serine/threonine-protein kinase pkwA;WD repeat domain-containing protein 83
orange1.1t00567	-0.122116	0.000622635	Putative uncharacterized protein Sb04g002063 (Fragment)
Cs7g05800	0.139424	0.000633393	Ribosomal protein S11, component of cytosolic 80S ribosome and 40S small subunit;40S ribosomal protein S11;30S ribosomal protein S17P
Cs2g06310	0.151231	0.000638662	Putative uncharacterized protein OSJNBa0017E08.1 (Fragment)
Cs9g11030	-0.117778	0.000639367	Vesicle-associated membrane protein 721;Putative vesicle-associated membrane protein 726;Synaptobrevin homolog 1;Synaptobrevin;Vacuolar v-SNARE NYV1;Synaptobrevin-1;Putative vesicle-associated membrane protein, synaptobrevin 7B
Cs4g13450	-0.120108	0.000646487	IST1-like protein;IST1 homolog;Regulator of Vps4 activity in the MVB pathway protein
Cs4g06300	-0.170853	0.000650745	Heterotrimeric GTP binding protein alpha subunit (Fragment);Guanine nucleotide-binding protein alpha-1 subunit;Guanine nucleotide-binding protein G(t) subunit alpha-3;Guanine nucleotide-binding protein G(i) subunit alpha-1;Guanine nucleotide-binding protein G(k) subunit alpha;Guanine nucleotide-binding protein G(i) subunit alpha 65A;Guanine nucleotide-binding protein G(o) subunit alpha;Guanine nu…
Cs9g02280	0.225658	0.000661798	PsbB mRNA maturation factor Mbb1, chloroplastic;Pre-mRNA-splicing factor CLF1;MBB1_CHLRE PsbB mRNA maturation factor Mbb1, chloroplast (ISS)
Cs4g20130	-0.111108	0.000677215	RING finger and CHY zinc finger domain-containing protein 1;Uncharacterized RING finger protein C2F3.16;RING finger and CHY zinc finger domain-containing protein 1
Cs2g05690	0.124652	0.000677233	Auxin-repressed 12.5 kDa protein;Putative auxin-repressed/dormancy-associated protein (Fragment)
Cs5g32500	0.19128	0.000684201	TIR1/AFB auxin receptor protein PintaAFB4A (Fragment);Protein TRANSPORT INHIBITOR RESPONSE 1;GRR1-like protein 1;Protein AUXIN SIGNALING F-BOX 3;Transport inhibitor response 1-like protein Os05g0150500;F-box protein FBX14;Coronatine-insensitive protein 1
Cs6g19400	0.170585	0.000689754	Pentatricopeptide repeat-containing protein, putative;Pentatricopeptide repeat-containing protein At4g19220, mitochondrial;Pentatricopeptide repeat-containing protein At1g74600, chloroplastic;Pentatricopeptide repeat-containing protein At1g18485;Putative pentatricopeptide repeat-containing protein At1g69350, mitochondrial;Putative pentatricopeptide repeat-containing protein At5g09950
Cs1g05760	-0.0959378	0.000691268	NAC domain-containing protein 78;Protein BEARSKIN1;Protein CUP-SHAPED COTYLEDON 1;Protein SOMBRERO;Putative NAC domain-containing protein 94;Protein FEZ;Putative uncharacterized protein Sb01g049240
Cs8g14490	-0.115465	0.00070353	Serine/threonine-protein phosphatase (Fragment);Serine/threonine-protein phosphatase BSL3;Serine/threonine-protein phosphatase BSL2 homolog;Serine/threonine-protein phosphatase PP1 isozyme 2;Serine/threonine-protein phosphatase PP1-gamma catalytic subunit;Serine/threonine-protein phosphatase PP1-gamma catalytic subunit B;Serine/threonine-protein phosphatase PP1-gamma catalytic subunit A
Cs7g12170	0.119893	0.000728726	Transcription factor bHLH49;Transcription factor BPE;Transcription factor BEE 2;Transcription factor ALC;Transcription factor SPATULA;Putative transcription factor bHLH086;Putative uncharacterized protein Sb07g028945 (Fragment)
orange1.1t03831	0.362096	0.000730483	Putative uncharacterized protein At5g11610/F15N18_200;Probable glycosyltransferase At3g07620;Xylogalacturonan beta-1,3-xylosyltransferase;Probable glucuronosyltransferase GUT1;Exostosin-2
Cs8g06070	-0.141905	0.000740388	Putative endonuclease or glycosyl hydrolase with C2H2-type zinc finger domain
Cs9g15570	0.252254	0.000740388	Ankyrin repeat domain-containing protein 6;Ankyrin repeat-containing protein, putative
Cs4g12840	0.174167	0.000741192	3-mercaptopyruvate sulfurtransferase;Thiosulfate sulfurtransferase;Putative 3-mercaptopyruvate sulfurtransferase;Probable 3-mercaptopyruvate sulfurtransferase;Putative thiosulfate sulfurtransferase sseB;Thiosulfate:cyanide sulfurtransferase-like protein (Fragment)
Cs6g20990	-0.149354	0.000757266	Putative uncharacterized protein Sb03g013025 (Fragment)
Cs7g32150	0.47293	0.000757456	Putative uncharacterized protein
Cs6g19180	-0.0975733	0.000757456	Proline dehydrogenase 2, mitochondrial;Probable proline dehydrogenase 2;Early responsive to dehydration 5 dehydrogenase
Cs7g15060	-0.154363	0.00076164	Anamorsin homolog;Anamorsin;Anamorsin-B;Anamorsin-A;Whole genome shotgun assembly, reference scaffold set, scaffold scaffold_9
Cs7g29010	-0.121826	0.000765432	Heat shock cognate 70 kDa protein 2;Chloroplast envelope membrane 70 kDa heat shock-related protein;Heat shock 70 kDa protein;Heat shock 70 kDa protein A;Heat shock protein HSS1;Heat shock 70 kDa protein cognate 4;Heat shock-related 70 kDa protein 2;Non-cell-autonomous heat shock cognate protein 70
orange1.1t01124	-0.223433	0.000766723	Auxin-induced protein 5NG4;Nodulin MtN21 /EamA-like transporter family protein
Cs6g15480	-0.166278	0.000792306	Putative uncharacterized protein Sb01g005250;Heat stress transcription factor A-3;Heat shock factor protein HSF8;Putative heat stress transcription factor A-6a
Cs7g32060	-0.154216	0.000799933	Calcium-binding mitochondrial carrier protein SCaMC-1;Mitochondrial substrate carrier family protein B;Solute carrier family 25 member 42;Graves disease carrier protein;Probable envelope ADP,ATP carrier protein, chloroplastic;Thylakoid ADP,ATP carrier protein, chloroplastic;Mitochondrial thiamine pyrophosphate carrier;Graves disease carrier protein homolog;Mitochondrial substrate carrier family p…
Cs7g08910	0.10901	0.000804985	Ubiquitin-40S ribosomal protein S27a;Ubiquitin-40S ribosomal protein S27a (Fragment);Polyubiquitin 4;Polyubiquitin (Fragment);Ubiquitin-NEDD8-like protein RUB2;Ubiquitin-60S ribosomal protein L40;Ubiquitin;Putative uncharacterized protein Sb03g013260
Cs8g19670	0.139107	0.000807624	Neutral ceramidase;Neutral ceramidase B;Putative neutral ceramidase C;Neutral ceramidase A;Putative inactive neutral ceramidase B;Neutral/alkaline nonlysosomal ceramidase family protein
Cs5g15170	-0.27127	0.000812637	Probable glutathione S-transferase;Probable glutathione S-transferase parC;Glutathione S-transferase U19;Probable glutathione S-transferase parA;Glutathione transferase GST 23;Probable maleylacetoacetate isomerase;2,4-D inducible glutathione S-transferase
Cs1g10620	0.274371	0.000812734	Core-2/I-branching beta-1,6-N-acetylglucosaminyltransferase family protein
Cs6g08060	-0.243765	0.000821109	Glycosyltransferase sugar-binding region containing DXD motif;Alpha 1,4-glycosyltransferase conserved region;Uncharacterized protein At4g19900;Lactosylceramide 4-alpha-galactosyltransferase;Lactosylceramide 4-alpha-galactosyltransferase (Fragment)
Cs7g32520	-0.17184	0.000827533	Putative uncharacterized protein OSJNBa0094F01.21
Cs3g23680	-0.148659	0.000854973	Probable protein phosphatase 2C 12;Protein phosphatase 1K, mitochondrial;Protein phosphatase 2C 56;Protein kinase and PP2C-like domain-containing protein;Ca2+/calmodulin-dependent protein kinase phosphatase
orange1.1t03264	0.430886	0.000860003	Defensin-like protein 6;Defensin J1-2;Putative defensin-like protein 3;Seed-specific low molecular weight sulfur-rich protein
Cs6g06050	-0.119357	0.000894092	Probable ADP-ribosylation factor GTPase-activating protein AGD6;ADP-ribosylation factor GTPase-activating protein AGD7;Uncharacterized protein C622.14;Arf-GAP with coiled-coil, ANK repeat and PH domain-containing protein 2;Centaurin-gamma-1A;Arf-GAP with GTPase, ANK repeat and PH domain-containing protein 1;Stromal membrane-associated protein 2;Sporulation protein SPS18;UBA domain-containing prot…
Cs8g19510	-0.623639	0.000895196	18.5 kDa class I heat shock protein;18.2 kDa class I heat shock protein;17.3 kDa class I heat shock protein;17.5 kDa class I heat shock protein;18.1 kDa class I heat shock protein;17.6 kDa class I heat shock protein 2;17.8 kDa class I heat shock protein;18.1 kDa class I heat shock protein (Fragment);17.7 kDa class I heat shock protein;17.4 kDa class I heat shock protein;18.0 kDa class I heat shoc…
Cs3g27310	0.18953	0.000899828	Niemann-Pick C1 protein;Niemann-Pick type C-related protein 1;Niemann-Pick C1 protein homolog 2;Protein patched homolog 1;Putative uncharacterized protein T8D8.3 (Fragment)
orange1.1t04045	-0.126145	0.000917912	Putative uncharacterized protein Sb02g028640
Cs7g26710	-0.216943	0.000962856	LOB domain-containing protein 41;Putative uncharacterized protein Sb01g032580
Cs9g16270	0.478583	0.000979704	Hydroxycinnamoyl-CoA:anthocyanin 5-glucoside-6'''-O-hydroxycinnamoyltransferase;Anthocyanin 5-aromatic acyltransferase;Malonyl-coenzyme A:anthocyanin 3-O-glucoside-6''-O-malonyltransferase;Malonyl-coenzyme:anthocyanin 5-O-glucoside-6'''-O-malonyltransferase;Agmatine coumaroyltransferase
Cs6g16770	0.232448	0.000986478	Glucan endo-1,3-beta-glucosidase;Glucan endo-1,3-beta-glucosidase, basic isoform;Glucan endo-1,3-beta-glucosidase, basic vacuolar isoform;Glucan endo-1,3-beta-glucosidase, acidic isoform PR-Q';Lichenase;Glucan endo-1,3-beta-glucosidase B;Glucan endo-1,3-beta-glucosidase, basic vacuolar isoform GLB;Glucan endo-1,3-beta-glucosidase, acidic isoform;Glucan endo-1,3-beta-glucosidase, basic isoform 1 (…
orange1.1t01539	0.343174	0.00100383	Histidine-containing phosphotransfer protein 1;Histidine-containing phosphotransfer protein Zmhp2 chain D
Cs9g18550	-0.155416	0.00101302	Solute carrier family 25 member 39;Mitochondrial carrier protein MTM1;Mitochondrial substrate carrier family protein H;Mitochondrial nicotinamide adenine dinucleotide transporter 1;Mitochondrial substrate carrier family protein
Cs6g19310	-0.0947295	0.00104443	6-phosphogluconate dehydrogenase, decarboxylating;6-phosphogluconate dehydrogenase, decarboxylating (Fragment);6-phosphogluconate dehydrogenase, decarboxylating
orange1.1t02551	-0.147183	0.00104443	Calcium/calmodulin-dependent protein kinase homolog|CaM kinase homolog|MCK1 protein;CDPK-related protein kinase;Calcium/calmodulin-dependent serine/threonine-protein kinase 1;Calcium-dependent protein kinase 16;Calcium-dependent protein kinase isoform 2;Calcium/calmodulin-dependent protein kinase type IV
Cs1g10240	0.278254	0.0010762	7-dehydrocholesterol reductase;Probable 7-dehydrocholesterol reductase;Lamin-B receptor;Delta(14)-sterol reductase;7-dehydrocholesterol reductase (7-DHC reductase) (Sterol Delta(7)-reductase) (Protein DWARF 5)
Cs2g29430	0.307282	0.00108647	F-box protein At2g32560;Putative uncharacterized protein Sb0015s008030 (Fragment)
Cs6g07650	-0.100345	0.00109649	RNA guanylyltransferase and 5'-phosphatase (Predicted), isoform CRA_a;mRNA-capping enzyme;mRNA-capping enzyme subunit alpha;RNA/RNP complex-1-interacting phosphatase;Probable tyrosine-protein phosphatase F54C8.4;Putative tyrosine-protein phosphatase 1;Tyrosine-protein phosphatase
Cs5g31640	0.176588	0.00109862	Glutathione peroxidase (Fragment);Probable glutathione peroxidase 4;Probable phospholipid hydroperoxide glutathione peroxidase;Probable phospholipid hydroperoxide glutathione peroxidase 6, mitochondrial;Phospholipid hydroperoxide glutathione peroxidase, chloroplastic;Putative glutathione peroxidase 7, chloroplastic;Phospholipid hydroperoxide glutathione peroxidase 1, chloroplastic;Glutathione per…
Cs2g21740	-0.159925	0.00110577	Putative uncharacterized protein Sb02g003700;Syntaxin-132;Putative syntaxin-131;Syntaxin-125;Syntaxin-124;Syntaxin-121;Syntaxin-123;Syntaxin-122;Syntaxin-related protein KNOLLE;Syntaxin-112;Syntaxin-1A;Syntaxin-2;Syntaxin-12;Syntaxin-like protein psy1;Syntaxin-7;Syntaxin-7A;Syntaxin-21
orange1.1t03901	-0.150696	0.00111527	NifU-like protein 2, chloroplast (AtCNfu2) (AtCnfU-V);NifU-like protein 2, chloroplastic;Nitrogen fixation protein nifU (Fragment);Nitrogen fixation protein nifU;NFU1 iron-sulfur cluster scaffold homolog, mitochondrial;Putative nitrogen fixation protein yutI;NifU-like protein 4, mitochondrial;Fe/S biogenesis protein nfuA;NifU-like protein, mitochondrial;NifU-like protein C1709.19c
Cs2g28930	0.184629	0.00116691	5-methyltetrahydropteroyltriglutamate--homocysteine methyltransferase;Vitamin-b12 independent methionine synthase, 5-methyltetrahydropteroyltriglutamate-homocysteine
Cs3g22680	-0.118399	0.00117454	Phosphatidylinositol-4-phosphate 5-kinase family protein, putative, expressed;1-phosphatidylinositol-3-phosphate 5-kinase fab1;Putative 1-phosphatidylinositol-3-phosphate 5-kinase;Phosphatidylinositol-4-phosphate 5-kinase 2;Phosphatidylinositol-5-phosphate 4-kinase type-2 beta;Phosphatidylinositol-4-phosphate 5-kinase type-1 beta
Cs3g17870	0.829249	0.00118642	Homeobox-leucine zipper protein ATHB-5;Putative homeobox-leucine zipper protein ATHB-51;Homeodomain-leucine zipper transcription factor TaHDZipI-1
Cs2g27970	-0.132543	0.00118642	Putative uncharacterized protein At5g27650 (Fragment);Serine/threonine-protein kinase ATM
orange1.1t02098	0.14963	0.00120459	Putative uncharacterized protein OSJNBb0021O11.18
Cs2g29620	-0.104678	0.00124876	Putative cytokinin inducibl protein
Cs9g11250	0.0797091	0.00126267	3-ketoacyl-CoA thiolase 2, peroxisomal;3-ketoacyl-CoA thiolase A, peroxisomal;3-ketoacyl-CoA thiolase B, peroxisomal;3-ketoacyl-CoA thiolase, peroxisomal;3-ketoacyl-CoA thiolase;Probable acetyl-CoA acyltransferase;Acetyl-CoA acetyltransferase;Beta-ketothiolase BktB;Acetyl-CoA C-acyltransferase (3-ketoacyl-coa thiolase b) (Fragment)
Cs5g25820	0.142803	0.00128394	Germin-like protein subfamily 1 member 18;Germin-like protein subfamily 1 member 17;Putative germin-like protein subfamily 1 member 12;Putative germin-like protein 2-1;Germin-like protein 8-2;Probable germin-like protein subfamily 2 member 5;Oxalate oxidase 1
Cs6g06560	-0.0841023	0.00129179	Putative oxysterol-binding protein (Fragment);Oxysterol-binding protein-related protein 3A;Oxysterol-binding protein 8;Oxysterol-binding protein homolog C2F12.05c
Cs1g22660	-0.204095	0.00129353	Heat shock factor protein HSF24;Heat stress transcription factor B-1;Putative heat stress transcription factor B-4a;Putative uncharacterized protein At1g46264 (Fragment)
Cs2g13610	-0.183792	0.00132559	cDNA, clone: J100026I16, full insert sequence
Cs3g18950	-0.0919633	0.00134061	Translation initiation factor 2 beta subunit, putative (Fragment);Probable eukaryotic translation initiation factor 5-2;Eukaryotic translation initiation factor 5;Translation initiation factor 2 subunit beta;Eukaryotic translation initiation factor 5 (Fragment);Eukaryotic translation initiation factor 2 subunit 2;Eukaryotic translation initiation factor 2 subunit beta;Eukaryotic translation initi…
orange1.1t03232	-0.128164	0.00135512	Similar to YT521-B-like family domain containing protein (Fragment);YTH domain family protein 2;YTH domain-containing protein YDR374C
Cs2g19740	-0.0892436	0.00135512	Protein OBERON 2;OBERON-like protein;OBERON-like protein (Fragment);Potyvirus VPg interacting protein, putative, expressed
Cs5g01880	0.218006	0.00135738	Putative uncharacterized protein Sb03g027260;Bidirectional sugar transporter SWEET7
Cs7g16730	-0.168018	0.00137529	E3 ubiquitin-protein ligase CHIP;STIP1 homology and U box-containing protein 1;Small glutamine-rich tetratricopeptide repeat-containing protein beta;Serine/threonine-protein phosphatase 5;Protein unc-45 homolog A;Dyslexia susceptibility 1 candidate gene 1 protein homolog;U-box domain-containing protein 12;Dyslexia susceptibility 1 candidate gene 1 protein;DnaJ homolog subfamily C member 7;Mitocho…
Cs3g14910	0.331668	0.00137529	GATA type zinc finger transcription factor family protein;GATA transcription factor 15;Putative GATA transcription factor 22;GATA zinc finger domain-containing protein 7;Cutinase gene palindrome-binding protein;White collar 2 protein;Protein GAT2
Cs7g28690	-0.301031	0.00140132	Zinc finger protein ZAT11;Putative Cys2-His2 zinc finger transcription factor
Cs5g20540	0.0920727	0.00142197	Rab GDP dissociation inhibitor alpha;Rab GDP dissociation inhibitor beta;Probable secretory pathway GDP dissociation inhibitor 1;Rab GDP-dissociation inhibitor;Putative uncharacterized protein Sb01g031830
Cs4g19980	0.275403	0.00142197	Dehydration-induced protein RD22-like protein 1;BURP domain-containing protein 3;Dehydration-responsive protein RD22;Protein RAFTIN 1B;Probable polygalacturonase non-catalytic subunit At1g60390;Polygalacturonase non-catalytic subunit AroGP2;Polygalacturonase-1 non-catalytic subunit beta;Embryonic abundant protein USP92;Unknown seed protein 30.1
Cs5g16440	0.1384	0.00142276	Glutamate decarboxylase, putative, expressed;Glutamate decarboxylase;Glutamate decarboxylase beta;Glutamate decarboxylase alpha;Glutamate decarboxylase A;Glutamate decarboxylase B;Probable glutamate decarboxylase gamma
Cs9g08110	0.344757	0.00147475	Indole-3-acetic acid 14 transcription factor like;Auxin-responsive protein IAA14;Auxin-induced protein AUX28
Cs2g04710	-0.149761	0.00147475	CBL-interacting serine/threonine-protein kinase 12;CBL-interacting protein kinase 19;Putative CBL-interacting protein kinase 13;CBL-interacting serine/threonine-protein kinase, putative
Cs2g05490	-0.120908	0.00147475	Putative uncharacterized protein Sb09g006015 (Fragment);NAC domain-containing protein 8;Protein CUP-SHAPED COTYLEDON 2;Protein ATAF2;Protein SOMBRERO
Cs9g15500	0.329837	0.00148177	Ankyrin repeat-containing protein, putative
Cs6g18360	-0.136416	0.00150702	Putative glutamine amidotransferase Rv2859c;Putative glutamine amidotransferase-like protein yvdE homolog (Fragment);Class I glutamine amidotransferase-like domain-containing protein
orange1.1t01884	0.21926	0.00150772	UDP-glucuronate 4-epimerase 6;Protein CapI;Uncharacterized 37.6 kDa protein in cld 5'region;Uncharacterized protein MJ1055;Uncharacterized UDP-glucose epimerase ytcB;UDP-glucose 4-epimerase;Putative type 1 capsule synthesis gene(CapI)
Cs7g04630	-0.167184	0.00153789	Probable beta-1,3-galactosyltransferase 19;Beta-1,3-galactosyltransferase 15;UDP-GalNAc:beta-1,3-N-acetylgalactosaminyltransferase 2;Galactosyltransferase/ transferase, transferring hexosyl groups
Cs2g01150	0.238048	0.00155024	Putative uncharacterized protein B1153F04.33;Putative UPF0481 protein At3g02645
Cs6g04470	-0.210375	0.00157346	Polyubiquitin 4;Polyubiquitin (Fragment);Ubiquitin-60S ribosomal protein L40;Polyubiquitin-A;Polyubiquitin-C;Polyubiquitin-B;Polyubiquitin-H;Polyubiquitin-F;Polyubiquitin-J;Polyubiquitin-I;Polyubiquitin-G;Putative uncharacterized protein Sb03g043940
Cs4g19080	0.109357	0.00162953	Amino acid permease 8;Probable amino acid permease 7;Lysine histidine transporter 1;Lysine histidine transporter-like 6;Putative uncharacterized protein Sb02g002440
Cs1g16570	-0.0839376	0.00163734	Alanine aminotransferase 2;Probable alanine aminotransferase, mitochondrial;Probable alanine aminotransferase;Putative alanine aminotransferase;Alanine aminotransferase 2, putative, expressed
Cs3g19000	-0.113566	0.0016823	Protein Jade-1;Histone-lysine N-methyltransferase ATX1;NuA3 HAT complex component NTO1;PHD finger protein rhinoceros;Peregrin;Bromodomain-containing protein 1;Bromodomain and PHD finger-containing protein 3;PHD finger protein C17D11.04c;Uncharacterized protein F54F2.2, isoform a;Lysine-specific demethylase 4C;cDNA FLJ75393, highly similar to Homo sapiens PHD finger protein 16 (PHF16), mRNA
Cs9g14190	0.491887	0.0016823	Phosphate-responsive 1 family protein (Fragment)
orange1.1t01433	-0.0998221	0.0016823	Protein TOPLESS;Topless-related protein 1;Vegetative incompatibility protein HET-E-1;Polyadenylation factor subunit 2;Lissencephaly type-1-like homology motif;CTLH, C-terminal to LisH motif;Nitrous oxide reductase, N-terminal;WD40-like;Quinonprotein alcohol dehydrogenase-like
Cs6g02840	-0.10404	0.00168352	cDNA FLJ12445 fis, clone NT2RM1000256, highly similar to Glucosamine--fructose-6-phosphateaminotransferase (isomerizing) 2 (EC 2.6.1.16);Glucosamine--fructose-6-phosphate aminotransferase [isomerizing] 2;Probable glucosamine--fructose-6-phosphate aminotransferase [isomerizing];Putative glucosamine--fructose-6-phosphate aminotransferase [isomerizing]
Cs2g07460	-0.271087	0.00170919	Cysteine-rich receptor-like protein kinase 8;Putative cysteine-rich receptor-like protein kinase 35;G-type lectin S-receptor-like serine/threonine-protein kinase B120;Receptor-like serine/threonine-protein kinase SD1-7;Putative G-type lectin S-receptor-like serine/threonine-protein kinase At1g61610;Putative serine/threonine-protein kinase receptor;Serine-threonine protein kinase, plant-type, puta…
Cs5g08030	-0.195569	0.00171562	Putative uncharacterized protein Sb01g028880;Phospholipase A1-Ibeta2, chloroplastic;Galactolipase DONGLE, chloroplastic;Phospholipase A1-II 6;Lipase
Cs2g12190	-0.138776	0.00178315	Vps51/Vps67 family (Components of vesicular transport) protein
Cs2g09310	-0.155805	0.0017983	Putative uncharacterized protein Sb0246s002010;Peroxidase 4;Cationic peroxidase 1;Lignin-forming anionic peroxidase;Peroxidase N;Basic peroxidase;Peroxidase C1C (Fragment)
orange1.1t00501	-0.139126	0.00181058	Uncharacterized protein KIAA1530;Putative uncharacterized protein Sb10g001850
Cs6g21990	0.377003	0.00181597	Probable WRKY transcription factor 4;WRKY transcription factor 44;Protein WRKY1;Probable WRKY transcription factor protein 1;WRKY DNA binding domain containing protein, expressed
Cs5g11310	-0.177995	0.0018298	Leucine-rich repeat receptor-like protein kinase (Fragment);Probable LRR receptor-like serine/threonine-protein kinase At1g74360;Receptor-like protein kinase BRI1-like 3;Serine/threonine-protein kinase BRI1-like 2;Systemin receptor SR160;Brassinosteroid LRR receptor kinase;Protein BRASSINOSTEROID INSENSITIVE 1;Leucine-rich repeat receptor protein kinase EXS;Leucine-rich repeat receptor-like serin…
Cs4g06790	-0.123519	0.00185699	SH3 domain-containing protein PJ696.02;Protein YSC84;LAS seventeen-binding protein 3;Lateral signaling target protein 2 homolog;Zinc finger FYVE domain-containing protein 16;Pleckstrin homology domain-containing family F member 2;Vacuolar protein sorting-associated protein 27;FYVE, RhoGEF and PH domain-containing protein 6;Probable inactive serine/threonine-protein kinase slob1;1-phosphatidylinos…
Cs8g01240	-0.126057	0.00189067	Calcium-dependent protein kinase 4;Calcium-dependent protein kinase isoform 11;CDPK-related protein kinase;Calcium/calmodulin-dependent serine/threonine-protein kinase 1;Calcium-dependent protein kinase, isoform 11, putative, expressed
Cs7g27450	-0.417006	0.00190011
Cs4g10040	-0.29124	0.00190011	Mitogen-activated protein kinase kinase kinase, putative;Mitogen-activated protein kinase kinase kinase 2;Mitogen-activated protein kinase kinase kinase A;Serine/threonine-protein kinase BCK1/SLK1/SSP31;MAP kinase kinase kinase mkh1;Protein kinase byr2;SPS1/STE20-related protein kinase YSK4;Cell division control protein 7;Cytokinesis protein sepH;Probable serine/threonine-protein kinase DDB_G0278…
Cs5g13290	-0.456514	0.00190011	Bidirectional sugar transporter SWEET2;Putative bidirectional sugar transporter SWEET7d;Putative uncharacterized protein Sb03g032190
Cs1g23960	-0.136392	0.00190976	Putative uncharacterized protein Sb01g031390
Cs2g20090	0.218666	0.00190976	TBC1 domain family member 2A;Small G protein signaling modulator 3;Small G protein signaling modulator 3 homolog;Putative GTPase-activating protein AN11010;Growth hormone-regulated TBC protein 1;TBC domain-containing protein C4G8.04;GTPase-activating protein GYP2;Carabin;EVI5-like protein;Rab GTPase-activating protein 1-like;Predicted GTPase activator NB4S/EVI5 (Contains TBC domain)/Calmodulin-bi…
Cs7g29490	-0.152833	0.00192377	Uncharacterized protein At5g05190;Putative uncharacterized protein Sb01g036210
Cs7g31150	-0.142428	0.00192377	Alpha/beta-hydrolase domain-containing protein
Cs2g07620	0.172237	0.00193795	Oligosaccharyltransferase complex/magnesium transporter-like protein
Cs9g18340	-0.128687	0.00194605	Cyclic nucleotide-gated calmodulin-binding ion channel;Cyclic nucleotide-gated ion channel 1;Putative cyclic nucleotide-gated ion channel 13;Probable cyclic nucleotide-gated ion channel 10;Probable cyclic nucleotide-gated ion channel 20, chloroplastic
orange1.1t02013	-0.107308	0.00196758	DEAD-box ATP-dependent RNA helicase 38;ATP-dependent RNA helicase DBP5;DEAD-box helicase Dbp80;Cytoplasmic ATP-dependent RNA helicase of the DEAD-box family
Cs1g26080	-0.12076	0.00197026	DNA-directed RNA polymerase II subunit RPB1;DNA-directed RNA polymerase II subunit RPB1 (Fragments);DNA-directed RNA polymerase III subunit RPC1;DNA-directed RNA polymerase subunit 1;DNA-directed RNA polymerase subunit A';DNA-directed RNA polymerase I subunit RPA1;DNA-directed RNA polymerase II subunit RPB1 (Fragment);DNA-directed RNA polymerase (Fragment)
Cs6g14460	0.381881	0.00197306	Signal recognition particle 54 kDa protein, chloroplastic;Signal recognition particle protein;Signal sequence-binding protein;Signal recognition 54 kDa protein;GTP-binding signal recognition particle SRP54, G-domain
Cs9g13790	-0.149952	0.00198086	Putative uncharacterized protein Sb07g019863 (Fragment);Histone-lysine N-methyltransferase, H3 lysine-9 specific SUVH5;YDG domain-containing protein At5g47160;Histone-lysine N-methyltransferase, H3 lysine-9, H3 lysine-27, H4 lysine-20 and cytosine specific SUVH2;Probable histone-lysine N-methyltransferase, H3 lysine-9 specific SUVH9;Putative histone-lysine N-methyltransferase, H3 lysine-9 specifi…
Cs1g15960	0.169314	0.00198819	Mitochondrial-processing peptidase subunit alpha;Probable mitochondrial-processing peptidase subunit alpha-1;Mitochondrial-processing peptidase subunit beta;Cytochrome b-c1 complex subunit 2, mitochondrial;Probable mitochondrial-processing peptidase subunit alpha;Mitochondrial-processing peptidase subunit alpha-2;Putative mitochondrial processing peptidase (ISS) (Fragment)
Cs1g24840	-0.222052	0.0019922	Putative uncharacterized protein Sb02g030770
Cs2g12100	0.220237	0.00199239	Putative uncharacterized protein Sb01g043030;Beta-glucosidase 42;Putative beta-glucosidase 41;Vicianin hydrolase (Fragment);Probable inactive beta-glucosidase 14;Furcatin hydrolase;Isoflavonoid 7-O-beta-apiosyl-glucoside beta-glycosidase;Myrosinase 5
Cs8g15440	-0.0965397	0.0020085	Autoimmune regulator;E3 ubiquitin-protein ligase TRIM33;Tripartite motif-containing protein 66;Transcription intermediary factor 1-alpha;Chromodomain-helicase-DNA-binding protein 5;Chromodomain-helicase-DNA-binding protein Mi-2 homolog;Histone-lysine N-methyltransferase, H3 lysine-36 and H4 lysine-20 specific;PHD finger protein 12;Nucleosome-remodeling factor subunit NURF301;Probable histone-lysi…
Cs6g19790	0.271733	0.0020085	DUF246 domain-containing protein At1g04910;Putative uncharacterized protein Sb01g036540
Cs6g01530	0.172383	0.00201229	DEAD-box ATP-dependent RNA helicase 3, chloroplastic;DEAD-box ATP-dependent RNA helicase 53;ATP-dependent RNA helicase DDX50;Nucleolar RNA helicase 2;DEAD-box ATP-dependent RNA helicase CshA;Probable ATP-dependent RNA helicase exp9;Cold-shock DEAD box protein A homolog;Probable DEAD-box ATP-dependent RNA helicase SAB1965c;ATP-dependent RNA helicase rhlE;ATP-dependent RNA helicase-like protein DB1…
orange1.1t02805	-0.294487	0.00207989	Retinol dehydrogenase 11;WW domain-containing oxidoreductase;Dehydrogenase/reductase SDR family member on chromosome X;Short-chain dehydrogenase TIC 32, chloroplastic;Uncharacterized oxidoreductase C736.13;Dehydrogenase/reductase SDR family member on chromosome X homolog;Dehydrogenase/reductase SDR family member 13;Short-chain type dehydrogenase/reductase;3-oxoacyl-[acyl-carrier-protein] reductas…
Cs8g17210	-0.574827	0.00217441	tRNA-splicing endonuclease subunit Sen2-1;Probable tRNA-splicing endonuclease subunit Sen2;tRNA-splicing endonuclease;tRNA-splicing endonuclease subunit Sen2-2, putative
Cs4g15050	0.264261	0.00219514	Cell growth-regulating nucleolar protein;Uncharacterized protein C16C10.8;UPF0743 protein C215.06c;Whole genome shotgun assembly, reference scaffold set, scaffold scaffold_1
Cs2g07860	-0.120445	0.00219514	Putative uncharacterized protein (Fragment);Derlin-2.2;Derlin-2.1;Derlin-2;Probable derlin-2 homolog;Derlin-3;Derlin-1;Derlin-1.1;Derlin-1.2;Uncharacterized derlin-like protein C1687.17c
Cs3g24090	-0.0928567	0.00220371	Probable thylakoidal processing peptidase 2, chloroplastic;Thylakoidal processing peptidase 1, chloroplastic;Chloroplast processing peptidase;Probable signal peptidase I-1;Signal peptidase I;Probable signal peptidase I;Signal peptidase I T;Signal peptidase I P;Signal peptidase I V;Mitochondrial inner membrane protease subunit 1;Chloroplast thylakoidal processing peptidase-like protein
Cs8g04730	-0.110283	0.00220985	[S] KOG2172 Uncharacterized conserved protein;Uncharacterized protein C57A7.06;U3 small nucleolar RNA-associated protein 14 homolog A;U3 small nucleolar RNA-associated protein 14 homolog C;U3 small nucleolar RNA-associated protein 14 homolog B;U3 small nucleolar RNA-associated protein 14
Cs1g19250	-0.141305	0.00230033	OSBP(Oxysterol binding protein)-related protein 1C;Oxysterol-binding protein-related protein 1C;Oxysterol-binding protein homolog C2F12.05c;Oxysterol-binding protein 2
Cs2g16010	0.113392	0.00231178	Acyl-coenzyme A oxidase 3, peroxisomal;Putative acyl-coenzyme A oxidase 3.2, peroxisomal;Acyl-coenzyme A oxidase, peroxisomal;Acyl-coenzyme A oxidase 3;Peroxisomal acyl-coenzyme A oxidase 3;Acyl-coenzyme A oxidase-like protein;Putative acyl-coenzyme A oxidase At3g06690;Putative peroxisomal acyl-coenzyme A oxidase 1.2;Probable peroxisomal acyl-coenzyme A oxidase;Acyl-CoA dehydrogenase domain-conta…
Cs1g06910	-0.12597	0.00231371	Putative uncharacterized protein Sb01g018095 (Fragment);CBS domain-containing protein CBSX5
Cs3g20040	0.180686	0.00235191	Protein tolB;Putative uncharacterized protein At4g01870 (Fragment)
Cs9g02210	-0.14645	0.00236848	Serine/threonine-protein kinase CTR1;Probable serine/threonine-protein kinase drkD;Probable serine/threonine-protein kinase drkC;Probable serine/threonine-protein kinase drkA;Probable serine/threonine-protein kinase DDB_G0267514;Probable serine/threonine-protein kinase drkB;Putative serine/threonine-protein kinase/receptor R826;Dual specificity protein kinase shkC;Dual specificity protein kinase …
Cs8g01870	-0.163009	0.00240785	Cytokinin riboside 5'-monophosphate phosphoribohydrolase LOG5;Probable cytokinin riboside 5'-monophosphate phosphoribohydrolase LOGL10;Cytokinin riboside 5'-monophosphate phosphoribohydrolase LOG;Putative cytokinin riboside 5'-monophosphate phosphoribohydrolase LOG9;LOG family protein PA4923;LOG family protein yvdD;LOG family protein ORF6 in fasciation locus;Cytokinin riboside 5'-monophosphate ph…
Cs6g12930	-0.147375	0.00240952	Putative uncharacterized protein Sb0514s002010 (Fragment);Serine/arginine-rich splicing factor 12;Probable splicing factor, arginine/serine-rich 4;ELAV-like protein 2;Putative RNA-binding protein rbpA;Multiple RNA-binding domain-containing protein 1;Putative RNA-binding protein rbpB;Nucleolysin TIAR;Eukaryotic translation initiation factor 3 subunit G;Putative RNA-binding protein rbpF;Nucleolysin…
Cs7g01750	0.24539	0.00242196	Putative uncharacterized protein
Cs5g28040	0.209295	0.00243729	Putative uncharacterized protein Sb03g027380;Transcriptional corepressor LEUNIG;Uncharacterized WD repeat-containing protein alr3466;Vegetative incompatibility protein HET-E-1;Transcription initiation factor TFIID subunit 5
Cs4g03510	-0.0849547	0.00243917	NADPH--cytochrome P450 reductase;NADPH oxidoreductase B;NADPH--cytochrome P450 reductase (Fragments);Probable bifunctional P-450/NADPH-P450 reductase 2;NADPH-dependent diflavin oxidoreductase 1;Sulfite reductase [NADPH] flavoprotein alpha-component;NADPH-dependent diflavin oxidoreductase 1 (Fragment);Nitric oxide synthase, inducible;NADPH-cytochrome P450 reductase (Fragment)
Cs3g18180	-0.143155	0.00245397	5'-adenylylsulfate reductase-like 4;APRL3-Zea mays adenosine 5'-phosphosulfate reductase-like
Cs8g16970	0.103691	0.00245397	Proteasome subunit beta type-4;Proteasome subunit beta type-4 (Fragment);Probable proteasome subunit beta type-4;Proteasome component PRE4;Probable PRE4-20S proteasome subunit (Beta7)
Cs8g20170	-0.205032	0.00246292	Arabidopsis protein similar to pfkB family of carbohydrate kinases At5g58730
Cs9g14510	0.367683	0.00249239	Cold-induced wall associated kinase (Fragment);Wall-associated receptor kinase-like 8;Putative wall-associated receptor kinase-like 11;Wall-associated receptor kinase 3;Proline-rich receptor-like protein kinase PERK3;Probable LRR receptor-like serine/threonine-protein kinase At1g67720;Protein kinase 2B, chloroplastic;Probable receptor-like protein kinase At4g39110;Receptor-like serine/threonine-p…
Cs7g25670	0.29157	0.00250088	Putative uncharacterized protein At2g28350 (Fragment);Auxin response factor 18;Putative auxin response factor 15
Cs4g18280	-0.128267	0.00252435	Calmodulin-binding family protein, putative, expressed
Cs6g15100	-0.220689	0.00252617	Uridine nucleosidase 1;Probable uridine nucleosidase 1;Uncharacterized protein C1683.06c;Pyrimidine-specific ribonucleoside hydrolase rihA;Non-specific ribonucleoside hydrolase rihC;Inosine-uridine preferring nucleoside hydrolase;Putative inosine-uridine preferring nucleoside hydrolase, 3'-partial (With alternative splicing) (Fragment)
Cs8g03970	-0.141468	0.00252617	DNAJ heat shock N-terminal domain-containing protein;Chaperone protein DnaJ
Cs3g03170	0.298733	0.00254102	Non-lysosomal glucosylceramidase (Fragment);Non-lysosomal glucosylceramidase
Cs5g23590	0.323379	0.00255784	E3 ubiquitin-protein ligase ARIH2;Probable E3 ubiquitin-protein ligase RNF217;Putative ubiquitin conjugating enzyme 7 interacting protein 4
Cs3g18220	-0.0890438	0.00258171	Putative uncharacterized protein Sb02g034240;Probable protein phosphatase 2C 10;Protein phosphatase 1F;Protein phosphatase 2C homolog 1;Protein phosphatase 1K, mitochondrial
Cs5g09740	-0.110567	0.00261918	Zinc finger A20 and AN1 domains-containing protein;Zinc finger A20 and AN1 domain-containing stress-associated protein 1;Putative zinc finger A20 and AN1 domain-containing stress-associated protein 8;AN1-type zinc finger protein 5;Zinc finger AN1 domain-containing stress-associated protein 14;AN1-type zinc finger and ubiquitin domain-containing protein 1
Cs1g24040	0.112561	0.0026267	Putative uncharacterized protein Sb01g009730
Cs8g01130	-0.863068	0.00265488	Cellulose synthase-like protein D4;Putative cellulose synthase-like protein D5;Probable cellulose synthase A catalytic subunit 8 [UDP-forming];Cellulose synthase A catalytic subunit 9 [UDP-forming];Probable mixed-linked glucan synthase 6;Mixed-linked glucan synthase 2;Putative mixed-linked glucan synthase 1;Putative cellulose synthase A catalytic subunit 11 [UDP-forming];Cellulose synthase-like D…
Cs3g18100	0.411785	0.00266503	UDP-glycosyltransferase 85A2;Cyanohydrin beta-glucosyltransferase;Transcription factor/ transferase, transferring glycosyl groups
orange1.1t02723	-0.246004	0.00266828	Calcineurin B-like protein 7;Calcineurin subunit B type 2;Calcineurin subunit B;Neuronal calcium sensor 1;Aplycalcin;Neuron-specific calcium-binding protein hippocalcin;Calcium-binding protein NCSA;Calsenilin;Frequenin-1;Hippocalcin-like protein 1;cDNA, clone: J100015N03, full insert sequence
Cs2g02610	0.429022	0.00267175	BAH and coiled-coil domain-containing protein 1;Lysine-specific demethylase PHF2;Protein polybromo-1;Protein winged eye;Nucleosome-remodeling factor subunit NURF301;Nucleosome-remodeling factor subunit BPTF;Histone lysine demethylase PHF8;PHD finger and bromo-adjacent homology domain-containing protein
orange1.1t01755	0.0925426	0.00267845	S-adenosylmethionine synthetase (Fragment);S-adenosylmethionine synthase 1;S-adenosylmethionine synthase 3 (Fragment)
Cs4g15930	-0.193765	0.0026827	Proline-rich receptor-like protein kinase PERK1;Putative proline-rich receptor-like protein kinase PERK6;Receptor-like serine/threonine-protein kinase ALE2;Somatic embryogenesis receptor kinase 1;BRASSINOSTEROID INSENSITIVE 1-associated receptor kinase 1;Probable LRR receptor-like serine/threonine-protein kinase At4g30520;Protein NSP-INTERACTING KINASE 2;PTI1-like tyrosine-protein kinase 2;Probab…
orange1.1t00610	-0.105404	0.0026827	Putative uncharacterized protein TCIL3000_0_00650
Cs2g04730	0.153225	0.00269216	Putative uncharacterized protein At1g58330 (Fragment)
orange1.1t01674	-0.0929252	0.00271098	Ocs element-binding factor 1;DNA-binding protein EMBP-1;Transcription factor HBP-1a;Putative uncharacterized protein Sb09g002510
Cs5g23640	0.2077	0.00274017	DNA-directed RNA polymerase (Fragment);DNA-directed RNA polymerase D subunit 2a;DNA-directed RNA polymerase II subunit RPB2;DNA-directed RNA polymerase subunit B;DNA-directed RNA polymerase III subunit RPC2;DNA-directed RNA polymerase subunit B';DNA-directed RNA polymerase I subunit RPA2
Cs1g01790	-0.125202	0.00279221	Putative uncharacterized protein Sb02g023395 (Fragment)
Cs5g22950	0.34026	0.00284517	Salt tolerance-like protein;Salt tolerance protein;Probable salt tolerance-like protein At1g78600;Probably inactive leucine-rich repeat receptor-like protein kinase At2g25790;Leucine-rich repeat receptor-like serine/threonine-protein kinase BAM2;Leucine-rich repeat receptor-like protein kinase PEPR2;Probable LRR receptor-like serine/threonine-protein kinase At4g36180;Leucine-rich repeat receptor …
Cs9g15490	0.319315	0.00284565	Ankyrin repeat-containing protein, putative
Cs1g07130	0.202016	0.00286842	3-deoxy-manno-octulosonate cytidylyltransferase/nucleotidyltransferase;3-deoxy-manno-octulosonate cytidylyltransferase
orange1.1t00241	0.193827	0.00287708	Proteasome subunit beta type-1;Proteasome component C5;Probable proteasome subunit beta type-1;Putative beta6 proteasome subunit (Fragment)
Cs5g09300	0.0850513	0.00289931	Putative uncharacterized protein Sb03g025440;Vacuolar-processing enzyme;Legumain;Vacuolar-processing enzyme beta-isozyme;Vacuolar-processing enzyme gamma-isozyme;Vacuolar-processing enzyme alpha-isozyme;Hemoglobinase;Putative GPI-anchor transamidase;GPI-anchor transamidase
Cs2g20970	-0.173995	0.00291212	Uncharacterized membrane protein yuiD;Acid phosphatase/vanadium-dependent haloperoxidase-related protein
Cs9g17330	0.219679	0.0029805	Putative uncharacterized protein Sb01g050310;Tubulin beta-1 chain;Tubulin beta chain;Tubulin beta-2 chain (Fragment)
Cs2g09430	0.431644	0.00304014	Putative uncharacterized protein P0665A11.10
Cs2g05100	0.353482	0.00304104	Magnesium-chelatase subunit chlI, chloroplastic;Magnesium-chelatase subunit chlI;Magnesium-chelatase subunit ChlI;Magnesium-chelatase subunit ChlI (Fragment);Magnesium-chelatase 38 kDa subunit;Magnesium-chelatase subunit ChlI homolog;Uncharacterized protein Rv2850c/MT2916;Magnesium-chelatase subunit ChlD;Magnesium-chelatase subunit chlD, chloroplastic;Magnesium chelatase subunit of protochlorophy…
Cs2g04810	-0.138039	0.00310779	Putative uncharacterized protein Sb03g030880
Cs9g03810	-0.246637	0.00315575	Putative uncharacterized protein
Cs8g16400	0.461335	0.00317454	UDP-glucuronic acid/UDP-N-acetylgalactosamine transporter, putative;Uncharacterized membrane protein At1g06890;UDP-galactose transporter 2;Solute carrier family 35 member E3;Probable sugar phosphate/phosphate translocator At1g48230
Cs1g08920	0.140539	0.00321832	CBS domain-containing protein CBSX3, mitochondrial;Nucleoside diphosphate kinase (Fragment);Nucleoside diphosphate kinase 1;Nucleoside diphosphate kinase A;Nucleoside diphosphate kinase B;Nucleoside diphosphate kinase 2, chloroplastic;Nucleoside diphosphate kinase III, chloroplastic/mitochondrial;Nucleoside diphosphate kinase IV, chloroplastic/mitochondrial;Nucleoside diphosphate kinase II, chlor…
Cs8g01280	-0.159838	0.00322811	cDNA FLJ53892, highly similar to Pantothenate kinase 4 (EC 2.7.1.33);Uncharacterized protein At2g17340;Pantothenate kinase 4
Cs8g17860	0.200409	0.00326202	12S seed storage globulin 2;Legumin A;Putative uncharacterized protein Sb01g012530
Cs8g06470	0.0941001	0.00330253	Glucan endo-1,3-beta-glucosidase 7;Probable glucan endo-1,3-beta-glucosidase A6;Putative glucan endo-1,3-beta-glucosidase GVI (Fragment);Glucan endo-1,3-beta-glucosidase GIV;Glucan endo-1,3-beta-glucosidase GV;Glucan endo-1,3-beta-glucosidase, acidic isoform;Glucan endo-1,3-beta-glucosidase, basic isoform;Glucan endo-1,3-beta-glucosidase GII;Glucan endo-1,3-beta-glucosidase GI;Lichenase;Glucan en…
Cs6g05660	-0.510758	0.00330253	Zinc finger protein ZAT11;Putative Cys2-His2 zinc finger transcription factor
Cs2g11910	0.350447	0.0033487	LRR receptor-like serine/threonine-protein kinase GSO1;Probable leucine-rich repeat receptor-like protein kinase At5g63930;Leucine-rich repeat receptor-like serine/threonine-protein kinase At1g17230;Probable LRR receptor-like serine/threonine-protein kinase At4g08850;Receptor protein kinase CLAVATA1;Receptor-like protein kinase HSL1;Leucine-rich repeat receptor-like protein kinase PXL2;Leucine-ri…
Cs5g07570	-0.198437	0.0033487	Putative uncharacterized protein Sb02g030970;Probable receptor-like protein kinase At5g47070;Receptor-like serine/threonine-protein kinase At3g01300;Protein kinase APK1B, chloroplastic;Serine/threonine-protein kinase At5g01020;Probable serine/threonine-protein kinase NAK;Probable serine/threonine-protein kinase RLCKVII;Putative receptor-like protein kinase At1g72540;Probable serine/threonine-prot…
Cs2g10550	-0.46793	0.0033598	Leucine-rich repeat receptor-like protein kinase (Fragment);Probable LRR receptor-like serine/threonine-protein kinase At1g56130;Probable leucine-rich repeat receptor-like serine/threonine-protein kinase At3g14840;Cysteine-rich receptor-like protein kinase 41;G-type lectin S-receptor-like serine/threonine-protein kinase B120;Putative G-type lectin S-receptor-like serine/threonine-protein kinase A…
Cs4g12200	-0.0970047	0.00336472	Histone H2A (Fragment);Probable histone H2A.1;Histone H2A.6;Protein H2A.7;Histone H2A, gonadal;Late histone H2A.3, gonadal;Histone H2A type 1
Cs5g19110	0.885214	0.00343752	Probable carboxylesterase 18;Gibberellin receptor GID1C;Carboxylesterase 1;Arylacetamide deacetylase-like 2;Neutral cholesterol ester hydrolase 1;Arylacetamide deacetylase;Putative uncharacterized protein Sb02g041040
Cs6g03800	-0.100748	0.00343752	Mitochondrial carrier domain-containing protein
Cs1g04030	0.135428	0.00347746	Probable ATP synthase 24 kDa subunit, mitochondrial;Mitochondrial ATP synthase 24 kDa subunit (Fragment)
Cs3g01270	0.187589	0.00350842	NAD dependent epimerase/dehydratase family protein, expressed;Bifunctional dihydroflavonol 4-reductase/flavanone 4-reductase;Dihydroflavonol-4-reductase;Anthocyanidin reductase;Dihydroflavonol-4-reductase (Fragment);Putative uncharacterized oxidoreductase C513.07;Putative NADPH-dependent methylglyoxal reductase GRP2;Aldehyde reductase 2;Putative dihydroflavonol-4-reductase;3 beta-hydroxysteroid d…
Cs6g11450	-0.131827	0.00357862	Cholinephosphate cytidylyltransferase (Fragment);Choline-phosphate cytidylyltransferase B;Choline-phosphate cytidylyltransferase A;Probable choline-phosphate cytidylyltransferase;Choline-phosphate cytidylyltransferase;Putative choline-phosphate cytidylyltransferase;Ethanolamine-phosphate cytidylyltransferase;Probable ethanolamine-phosphate cytidylyltransferase;Glycerol-3-phosphate cytidylyltransf…
Cs1g05910	-0.812051	0.00359141	Salutaridinol 7-O-acetyltransferase;Vinorine synthase;BAHD acyltransferase At5g47980;Deacetylvindoline O-acetyltransferase;10-deacetylbaccatin III 10-O-acetyltransferase;2-alpha-hydroxytaxane 2-O-benzoyltransferase;3'-N-debenzoyl-2'-deoxytaxol N-benzoyltransferase, putative
Cs4g17430	-0.114163	0.00363829	Putative uncharacterized protein Sb04g034450
Cs6g10430	-0.11085	0.00370214	Putative uncharacterized protein OJ1333_C12.12
Cs8g05930	-0.197038	0.00374782	LAG1 longevity assurance homolog 2;ASC1-like protein 3;Protein ASC1;Ceramide synthase 4;Sphingosine N-acyltransferase lag1;Longevity-assurance protein containing protein, expressed
Cs6g09120	0.253068	0.0038044	Putative uncharacterized protein At5g01590
Cs5g34530	0.179342	0.00382569	Novel protein similar to vertebrate cytoplasmic linker associated protein 1 (CLASP1);CLIP-associating protein 1-B;Protein CLASP-2
Cs5g03410	0.219363	0.00382569	Uncharacterized protein At1g76660;Putative uncharacterized protein OJ1119_A01.13-2
Cs5g12210	0.191422	0.00388265	Putative uncharacterized protein Sb02g038720;Protein COBRA;COBRA-like protein 1
Cs5g23620	-0.142074	0.00389426	DNA-directed RNA polymerases I, II, and III subunit RPABC3;Probable DNA-directed RNA polymerases I, II, and III subunit RPABC3;DNA-directed RNA polymerases I, II, and III 17.1 kDa polypeptide, putative
Cs6g11080	0.205452	0.00391772	Acyl:coa ligase acetate-coa synthetase-like protein (Fragment);Medium-chain-fatty-acid--CoA ligase;2-succinylbenzoate--CoA ligase;Short-chain-fatty-acid--CoA ligase
Cs3g15250	0.376138	0.00392201	Chromosome undetermined scaffold_15, whole genome shotgun sequence;Tip elongation aberrant protein 1;Rab9 effector protein with kelch motifs;RING finger protein B;Acyl-CoA-binding domain-containing protein 4;Host cell factor 1;Kelch domain-containing protein 3;tRNA wybutosine-synthesizing protein 2/3/4;Ras guanine nucleotide exchange factor F;F-box only protein 42;Probable serine/threonine-protei…
Cs3g16140	0.198262	0.00393808	Putative uncharacterized protein Sb01g031577 (Fragment)
Cs5g33230	0.145859	0.00394361	Mg2+ and Zn2+/H+ antiporter, atmhx1-like protein (Fragment);Sodium/calcium exchanger 2;Sodium/potassium/calcium exchanger 4;Sodium/potassium/calcium exchanger 3 (Fragment);Probable sodium/potassium/calcium exchanger CG1090
Cs8g01160	0.102326	0.00394361	3-hydroxy-3-methylglutaryl-coenzyme A reductase 2;3-hydroxy-3-methylglutaryl-coenzyme A reductase 2 (Fragment);3-hydroxy-3-methylglutaryl coenzyme A reductase (Fragment)
Cs6g13640	-0.370016	0.00396676	E3 ubiquitin-protein ligase PUB22;U-box domain-containing protein 25;Protein spotted leaf 11;Putative E3 ubiquitin-protein ligase LIN;Putative E3 ubiquitin-protein ligase LIN-1;Putative U-box domain-containing protein 50;WD repeat, SAM and U-box domain-containing protein 1;Putative uncharacterized protein Sb03g040850
Cs7g19290	-0.150154	0.00396708	Chaperone protein ClpD, chloroplastic;Chaperone protein ClpD2, chloroplastic;ATP-dependent Clp protease ATP-binding subunit clpA homolog;Chaperone protein ClpC, chloroplastic;ATP-dependent Clp protease ATP-binding subunit clpA homolog CD4A, chloroplastic;ATP-dependent Clp protease ATP-binding subunit clpA homolog, chloroplastic (Fragment);Chaperone protein ClpB;Negative regulator of genetic compe…
orange1.1t01247	-0.153888	0.00396708	Probable mitochondrial chaperone bcs1;P-loop containing nucleoside triphosphate hydrolase-like protein
Cs9g07220	-0.289268	0.00399274	Uncharacterized N-acetyltransferase p20;Acetyltransferase, GNAT family protein, expressed
Cs5g32300	-0.413758	0.00403491
Cs5g02870	0.188372	0.00405523	ATPase family AAA domain-containing protein 1-A;Spastin;Fidgetin-like protein 1;Uncharacterized AAA domain-containing protein C24B10.10c;Spastin (Fragment);Protein SAP1;Probable 26S protease subunit YTA6;Katanin p60 ATPase-containing subunit A-like 1;Probable spastin homolog spas-1;Katanin p60 ATPase-containing subunit;P-loop containing nucleoside triphosphate hydrolase-like protein
Cs4g06260	0.131678	0.00406282	Putative uncharacterized protein OJ1293_A01.7
Cs6g08380	-0.0943883	0.00412485
Cs5g21010	-1.20742	0.004141	Putative uncharacterized protein Sb08g007270;NADP-dependent alkenal double bond reductase P2;(+)-pulegone reductase;Putative NADP-dependent oxidoreductase yfmJ;Zinc-type alcohol dehydrogenase-like protein PB24D3.08c;Prostaglandin reductase 1;Putative NADP-dependent oxidoreductase yncB;Probable quinone oxidoreductase;Quinone oxidoreductase
Cs2g10130	0.122105	0.004141	Berberine bridge enzyme-like protein;Reticuline oxidase-like protein;Reticuline oxidase
orange1.1t02290	0.32257	0.00415552	36.4 kDa proline-rich protein;14 kDa proline-rich protein DC2.15;Cortical cell-delineating protein;Putative lipid-binding protein At4g00165;Bifunctional inhibitor/lipid-transfer protein/seed storage 2S albumin-like protein
Cs2g25750	-0.161096	0.00416702	Membrane-anchored ubiquitin-fold protein (Fragment);Membrane-anchored ubiquitin-fold protein 4
orange1.1t03186	-0.427987	0.00416702	Putative uncharacterized protein Sb02g033570;UDP-glycosyltransferase 85A1
Cs6g19810	-0.159265	0.00417677	Putative auxin-independent growth promoter protein;DUF246 domain-containing protein At1g04910
Cs6g18000	-0.0979006	0.00419131	Putative eukaryotic translation initiation factor 5;Eukaryotic translation initiation factor 5;Probable eukaryotic translation initiation factor 5-1;Eukaryotic translation initiation factor 5 (Fragment);Translation initiation factor 2 subunit beta;Eukaryotic translation initiation factor 2 subunit 2;Eukaryotic translation initiation factor 2 subunit beta
Cs9g14660	-0.104625	0.00430042	Putative glycerol-3-phosphate transporter 1;Sugar phosphate exchanger 2;Glycerol-3-phosphate transporter;Thiamine pathway transporter THI73;Permease of the major facilitator superfamily (ISS)
Cs6g11490	-0.21672	0.00430776	Anthocyanidin 3-O-glucosyltransferase 1;UDP-glycosyltransferase 71B2;Anthocyanidin 3-O-glucosyltransferase 6 (Fragment);Hydroquinone glucosyltransferase;Baicalein 7-O-glucuronosyltransferase;UDP-glucoronosyl/UDP-glucosyl transferase family protein
Cs3g25290	0.257196	0.00432442	Alpha-1,3/1,6-mannosyltransferase alg-2;Uncharacterized glycosyltransferase MJ1178;Putative uncharacterized protein At3g15940 (Fragment)
Cs3g17120	0.303714	0.0043514	Double-stranded RNA-binding protein 1;Double-stranded RNA-binding (DsRBD) domain-containing protein
Cs9g01540	0.141034	0.00436283	1-Cys peroxiredoxin;1-Cys peroxiredoxin A;Probable 1-Cys peroxiredoxin (Fragment);1-Cys peroxiredoxin B;Probable 1-Cys peroxiredoxin;Peroxiredoxin-6;Putative peroxiredoxin;Peroxiredoxin-like protein DDB_G0282517, mitochondrial;Mitochondrial peroxiredoxin PRX1;Whole genome shotgun assembly, allelic scaffold set, scaffold scaffoldA_341
Cs1g17740	-0.1859	0.00438284	Lecithin:cholesterol acyltransferase (LCAT)/Acyl-ceramide synthase (ISS);Phospholipid:diacylglycerol acyltransferase 1;Putative phospholipid:diacylglycerol acyltransferase 2
orange1.1t02464	-0.274947	0.00444183	RPM1 interacting protein 4 transcript 2a
Cs2g20200	-0.326067	0.00445902
Cs2g27550	0.107629	0.00449119	Oleosin high molecular weight isoform;Oleosin 5;Oleosin 18.2 kDa;Oleosin (Fragment);P24 oleosin isoform A;P24 oleosin isoform B;Oleosin Zm-I;Oleosin Zm-II;Oleosin Bn-V (Fragment);Oleosin Bn-III;Major oleosin NAP-II (Fragment)
Cs6g13030	0.104699	0.00450095	40S ribosomal protein S5-2;40S ribosomal protein S5 (Fragment);30S ribosomal protein S7P;Ribosomal protein S5, component of cytosolic 80S ribosome and 40S small subunit
Cs6g19580	0.251302	0.00454352	Putative uncharacterized protein PtrCDKA-1;Cell division control protein 2 homolog;Cell division control protein 2 homolog A;Cell division control protein 2 homolog 1 (Fragment);Cyclin-dependent kinase A-1;Cell division control protein 2 homolog B (Fragment);Cyclin-dependent kinase 5 homolog
orange1.1t02252	-0.100569	0.00456556	Helicase SWR1;Helicase SRCAP;Helicase domino;Probable ATP-dependent helicase PF08_0048;E1A-binding protein p400;Putative DNA helicase INO80;DNA helicase INO80;SWR1 complex protein, SNF2 family DNA-dependent ATPase (Fragment)
Cs8g03750	-0.386774	0.00456556	Putative phytosulfokine peptide (Precursor);Putative phytosulfokines 4;Phytosulfokines 3
Cs5g29630	0.115577	0.00460223	Dolichyl-diphosphooligosaccharide--protein glycosyltransferase, putative, expressed
Cs5g21020	-0.813621	0.00461188	Leucine-rich repeat containing protein, putative;Putative disease resistance RPP13-like protein 1;Disease resistance protein RGA2
Cs7g23240	0.183701	0.00461188	Nuclear transport factor 2 (NTF2) family protein
Cs2g16900	-0.136689	0.00464921	Putative senescence-associated protein (Fragment)
Cs1g24590	0.176341	0.00466405
Cs7g24200	-0.136014	0.00466405	Syntaxin-22;Syntaxin-23;Syntaxin-21;Putative syntaxin-24;Syntaxin-7;Putative uncharacterized protein Sb03g009820
Cs3g06390	0.131221	0.00466405	Putative transcription factor GAMYB (Fragment);Transcription factor GAMYB
Cs5g33240	0.179745	0.00466478	Blue-light photoreceptor PHR2;Cryptochrome DASH;Cryptochrome DASH, chloroplastic/mitochondrial;Putative uncharacterized protein Sb01g035750
Cs7g31600	-0.138617	0.00468651	Coronatine-insensitive protein 1, putative, expressed;Coronatine-insensitive protein 1;GRR1-like protein 1;Protein TRANSPORT INHIBITOR RESPONSE 1;Protein AUXIN SIGNALING F-BOX 3;F-box protein FBX14;Transport inhibitor response 1-like protein
Cs5g22260	0.355587	0.004693	BRASSINOSTEROID INSENSITIVE 1-associated receptor kinase 1, putative;Leucine-rich repeat receptor-like serine/threonine/tyrosine-protein kinase SOBIR1;Leucine-rich repeat receptor-like protein kinase PXL1;Leucine-rich repeat receptor-like serine/threonine-protein kinase At1g17230;Receptor-like serine/threonine-protein kinase At1g78530;Leucine-rich repeat receptor-like protein kinase TDR;Probable …
Cs2g19320	-0.125852	0.00469663	Probable caffeine synthase 4;7-methylxanthosine synthase 1;3,7-dimethylxanthine N-methyltransferase;Theobromine synthase 2;Monomethylxanthine methyltransferase 1;Caffeine synthase 1;Salicylate O-methyltransferase;Jasmonate O-methyltransferase;Benzoate carboxyl methyltransferase;Indole-3-acetate O-methyltransferase 1;S-adenosyl-L-methionine:benzoic acid/salicylic acid carboxyl methyltransferase
Cs1g12290	-0.144491	0.00473474	Putative uncharacterized protein OJ1572_F02.14
orange1.1t02542	0.140607	0.00473988	Probable 6-phosphogluconolactonase 4, chloroplastic;Probable 6-phosphogluconolactonase 2;6-phosphogluconolactonase;6-phosphogluconolactonase-like protein 1;Glucosamine/galactosamine-6-phosphate isomerase family protein
Cs1g14480	-0.0792881	0.00483464	Heat shock 70kDa protein 4-like (Predicted), isoform CRA_b;97 kDa heat shock protein;Heat shock 70 kDa protein 4L;Heat shock protein 105 kDa;Uncharacterized protein C30C11.4;Heat shock protein 88;Heat shock protein homolog pss1;Heat shock cognate 71 kDa protein;Probable heat shock protein ssa1;Heat shock 70 kDa protein A
Cs7g07790	0.27963	0.00491814	cDNA, FLJ96564, highly similar to Homo sapiens SKB1 homolog (S. pombe) (SKB1), mRNA;Protein arginine N-methyltransferase 1.5
Cs3g25070	-0.145259	0.00495485	Putative uncharacterized protein F22H5.15 (Fragment);Auxilin-related protein 2;UBA domain-containing protein 7
orange1.1t03338	-0.131371	0.00495485	cDNA FLJ39034 fis, clone NT2RP7008085, highly similar to Homo sapiens ring finger protein 123 (RNF123), mRNA;E3 ubiquitin-protein ligase RKP;E3 ubiquitin-protein ligase RNF123;RING finger and SPRY domain-containing protein 1;Ryanodine receptor 1;ATP-dependent RNA helicase Ddx1;Dual specificity protein kinase pyk1;Ran-binding protein 10;Heterogeneous nuclear ribonucleoprotein U-like protein 2;Ran-…
Cs2g08060	0.134127	0.00496479	Putative ornithine/acetylornithine/succinyldiaminopimelate aminotransferase (Ornithine/acetylornithine/succinyldiaminopimelate transaminase) (DapC-like);Probable ornithine aminotransferase;Ornithine aminotransferase;Ornithine aminotransferase, mitochondrial;Probable ornithine aminotransferase, mitochondrial
Cs4g16900	0.368847	0.00499202	3-hydroxyisobutyryl-CoA hydrolase, mitochondrial (Fragment);3-hydroxyisobutyryl-CoA hydrolase-like protein 3, mitochondrial;3-hydroxyisobutyryl-CoA hydrolase, mitochondrial;3-hydroxyisobutyryl-CoA hydrolase 1;Probable 3-hydroxyisobutyryl-CoA hydrolase 3;3-hydroxyisobutyryl-CoA hydrolase-like protein 5;3-hydroxypropionyl-coenzyme A dehydratase;3-hydroxybutyryl-CoA dehydratase;Enoyl-CoA hydratase, …
Cs3g27670	0.162222	0.00499202	Alpha-crystallin domain of heat shock protein-containing protein
orange1.1t01505	0.289022	0.00504605	P-loop containing nucleoside triphosphate hydrolase-like protein
Cs4g11410	-0.311109	0.00507465	G-type lectin S-receptor-like serine/threonine-protein kinase At4g27290;Receptor-like serine/threonine-protein kinase SD1-8;Putative serine/threonine-protein kinase receptor;Putative G-type lectin S-receptor-like serine/threonine-protein kinase At1g61610;Putative cysteine-rich receptor-like protein kinase 35;Cysteine-rich receptor-like protein kinase 18;G-type lectin S-receptor-like serine/threon…
Cs2g19040	0.221078	0.00511348	Probable E3 ubiquitin-protein ligase RHA2B;E3 ubiquitin-protein ligase RHA2A;RING-H2 finger protein ATL7;RING-H2 zinc finger protein RHA1a;E3 ubiquitin-protein ligase RLIM;Putative RING-H2 finger protein ATL50;E3 ubiquitin-protein ligase arkadia;E3 ubiquitin-protein ligase arkadia-B;Uncharacterized RING finger protein P32A8.03c;E3 ubiquitin-protein ligase arkadia-C;E3 ubiquitin-protein ligase ark…
Cs3g27840	0.14102	0.00513471	Pyrophosphate--fructose 6-phosphate 1-phosphotransferase subunit alpha;Pyrophosphate--fructose 6-phosphate 1-phosphotransferase subunit beta;Singapore isolate B (sub-type 7) whole genome shotgun sequence assembly, scaffold_10
Cs7g08180	0.43059	0.00513471	Putative uncharacterized protein Sb02g023800;Cyclin-D1-1;Cyclin-D2-1;Cyclin-D1-2;Cyclin-D4-2;Cyclin-D2-2;Putative cyclin-D2-3;Cyclin-D4-1;Cyclin-D3-1;Cyclin-D3-3;Cyclin-D3-2;Cyclin-D5-2;Cyclin-D5-1;Cyclin-D6-1;Cyclin-D5-3;Cyclin-A1-2;Cyclin-A1-4;S-phase entry cyclin-6;Cyclin-A1-1;Cyclin-A1-3;Cyclin-B2-1;Cyclin-B1-1;G2/mitotic-specific cyclin-A (Fragment);G2/mitotic-specific cyclin-1;G2/mitotic-sp…
Cs5g34780	-0.0920797	0.00514427	Putative uncharacterized protein OJ1123_B01.131-1
Cs7g15050	-0.18695	0.00514495	Telomerase reverse transcriptase catalytic subunit variant (Fragment);Telomerase reverse transcriptase
Cs8g03040	0.119852	0.00514495	Cticosapeptide/Phox/Bem1p (PB1) domain-containing protein-like
Cs9g02040	-0.128586	0.00515595	Putative uncharacterized protein At1g29860 (Fragment);Probable WRKY transcription factor 48;WRKY transcription factor 1;Protein WRKY1
Cs3g02340	0.19851	0.00515595	Helicase SEN1;Uncharacterized ATP-dependent helicase C29A10.10c;Probable helicase DDB_G0274399;Regulator of nonsense transcripts 1 homolog;ATP-dependent helicase NAM7;Regulator of nonsense transcripts 1;Probable helicase senataxin;Uncharacterized protein FLJ44066;Putative regulator of nonsense transcripts 1;DNA polymerase alpha-associated DNA helicase A;DNA-binding protein SMUBP-2;Probable RNA he…
Cs7g12040	-0.092834	0.00516053	Phosphatidylinositol kinase family-like protein (Fragment);Probable phosphatidylinositol 4-kinase type 2-beta At1g26270;Uncharacterized PI3/PI4-kinase family protein C343.19
Cs2g11510	-0.103891	0.0052101	Copper-transporting ATPase RAN1;Putative copper-transporting ATPase 3;Copper-transporting ATPase 1 (Fragment);Copper-exporting P-type ATPase A;Copper-transporting P-type ATPase;Cation-transporting ATPase PacS;Probable cation-transporting ATPase V;Probable copper-importing P-type ATPase A;Putative cation-transporting P-type ATPase;Probable copper-exporting P-type ATPase A;Probable copper-exporting…
Cs9g03740	-0.118521	0.00525788	Topless-related protein 2;Protein TOPLESS;Lissencephaly type-1-like homology motif;CTLH, C-terminal to LisH motif;Nitrous oxide reductase, N-terminal;WD40-like;Quinonprotein alcohol dehydrogenase-like
orange1.1t01563	0.264505	0.00548387	Serine carboxypeptidase-like 20;Serine carboxypeptidase 1;Lysosomal protective protein;Virulence-related protein Nf314;Serine carboxypeptidase II-2 (Fragment);Putative serine carboxypeptidase-like 30;1-O-acylglucose:anthocyanin-O-acyltransferase
Cs6g15490	-0.128674	0.00549838	Serine/threonine-protein kinase CTR1;Probable serine/threonine-protein kinase DDB_G0267514;Probable serine/threonine-protein kinase drkD;Probable serine/threonine-protein kinase drkA;Probable serine/threonine-protein kinase drkB;Probable serine/threonine-protein kinase drkC;Dual specificity protein kinase shkC;Putative serine/threonine-protein kinase/receptor R831;Dual specificity protein kinase …
Cs1g01260	0.373523	0.00553808	2,3-bisphosphoglycerate-dependent phosphoglycerate mutase;Phosphoglycerate/bisphosphoglycerate mutase family protein
Cs1g13870	-0.152939	0.005555	Transaminase/ transferase, transferring nitrogenous groups;Aspartate aminotransferase
orange1.1t02864	0.240147	0.00555953	Putative uncharacterized protein Sb04g005380;Tubby-like protein 8;Protein king tubby;Tubby-related protein 2;Tubby-like F-box protein 9
Cs8g15050	0.0956401	0.00568356	ABA response element binding factor (Fragment);ABSCISIC ACID-INSENSITIVE 5-like protein 1;Protein ABSCISIC ACID-INSENSITIVE 5;bZIP transcription factor TRAB1;Protein FD;G-box-binding factor 4
Cs5g20240	-0.103222	0.00569389	Putative uncharacterized protein OSJNBb0006J12.7;Probable cation-transporting ATPase;Cation-transporting ATPase 4;Probable cation-transporting ATPase 13A3 (Fragment)
Cs2g02460	-0.160671	0.00572798	Alternative oxidase 4, chloroplastic/chromoplastic;Alternative oxidase 2, mitochondrial;Alternative oxidase, mitochondrial;Alternative oxidase, mitochondrial protein
Cs5g06590	-0.16475	0.00576401	BTB/POZ and TAZ domain-containing protein 2;Histone acetyltransferase HAC1;Probable histone acetyltransferase HAC-like 1;Protein cbp-1;BTB/POZ and MATH domain-containing protein 4;Putative uncharacterized protein Sb03g042420
Cs7g25880	-0.582376	0.00576932	Novel protein similar to H.sapiens SSYF2, YF2 homolog, RNA splicing factor (S. cerevisiae)(SYF2, zgc:92835);Pre-mRNA-splicing factor syf2
Cs6g22190	-0.213708	0.00576932	Putative uncharacterized protein Sb03g044110
Cs9g01430	-0.39702	0.00577777	Putative uncharacterized protein Sb03g027260;Bidirectional sugar transporter SWEET6b;Autophagy-related protein 8h;Putative bidirectional sugar transporter SWEET7d
orange1.1t01334	0.28861	0.00577941	Putative uncharacterized protein Sb02g028940
orange1.1t03603	-0.247145	0.00581667	Pectinacetylesterase like protein (Fragment)
Cs5g22350	-0.238652	0.0058501	Putative uncharacterized protein Sb02g029920;C2 and GRAM domain-containing protein At1g03370;Uncharacterized membrane protein C20F10.07;Extended synaptotagmin-3;GRAM domain-containing protein 3;Fer-1-like protein 4;Phorbol ester/diacylglycerol-binding protein unc-13;Ras GTPase-activating protein 4;Putative Ras GTPase-activating protein 4B;Uncharacterized protein YFL042C;Probable serine/threonine-…
orange1.1t02421	0.238469	0.00586228	Putative sigma-like transcription factor (Fragment);RNA polymerase sigma factor rpoD;RNA polymerase sigma factor rpoD1;RNA polymerase sigma-C factor;Probable RNA polymerase sigma-C factor;RNA polymerase sigma-B factor;RNA polymerase principal sigma factor hrdA;RNA polymerase principal sigma factor hrdB;RNA polymerase sigma factor sigB
Cs3g16750	0.099607	0.00598717	Indole-3-acetic acid inducible 9 (Fragment);Auxin-responsive protein IAA9;Auxin-induced protein AUX28
Cs1g09500	0.324301	0.00598717	2-oxoisovalerate dehydrogenase alpha subunit, mitochondrial, putative, expressed;2-oxoisovalerate dehydrogenase subunit alpha, mitochondrial;2-oxoisovalerate dehydrogenase subunit alpha, mitochondrial (Fragment);2-oxoisovalerate dehydrogenase subunit alpha;Pyruvate dehydrogenase E1 component subunit alpha;Pyruvate dehydrogenase E1 component subunit alpha (Fragment);Pyruvate dehydrogenase E1 compo…
Cs8g16360	0.76121	0.00601205	Cytokinin riboside 5'-monophosphate phosphoribohydrolase LOG1;Probable cytokinin riboside 5'-monophosphate phosphoribohydrolase LOGL2;Cytokinin riboside 5'-monophosphate phosphoribohydrolase LOG;LOG family protein PA4923;Putative cytokinin riboside 5'-monophosphate phosphoribohydrolase LOG9;LOG family protein yvdD;LOG family protein ORF6 in fasciation locus;Cytokinin riboside 5'-monophosphate pho…
orange1.1t04060	-0.11175	0.0060488	SUMO-conjugating enzyme SCE1;Ubiquitin-conjugating enzyme E2 2;Ubiquitin-conjugating enzyme E2 A;Ubiquitin-conjugating enzyme E2 B;Ubiquitin-conjugating enzyme E2-18 kDa;Putative ubiquitin-conjugating enzyme E2 I protein (Fragment)
Cs1g24210	0.17772	0.00606117
Cs3g14660	0.192602	0.00610942	Leucine Rich Repeat family protein, expressed;F-box/LRR-repeat protein 3;F-box protein SKP2A;Protein AMN1 homolog
Cs5g07380	-0.092173	0.00616646	Lon protease homolog 2, peroxisomal;Lon protease 2;Anti-sigma H sporulation factor, LonB
orange1.1t05889	-0.185785	0.00618736	Probable glutathione S-transferase;Glutathione transferase GST 23;Glutathione S-transferase U7;Probable glutathione S-transferase parA;Probable glutathione S-transferase parC;Probable maleylacetoacetate isomerase;Putative tau class glutathione transferase GSTU47
Cs3g05390	0.107874	0.00620096	U4/U6.U5 tri-snRNP-associated protein 1;Squamous cell carcinoma antigen recognized by T-cells 1-like protein (Fragment)
Cs1g10550	0.124188	0.00623044	Thaliana 60S ribosomal protein L7 (At2g44120);60S ribosomal protein L7-4;Ribosome biogenesis protein RLP7;Ribosome biogenesis protein RLP7 (Fragment);50S ribosomal protein L30P
Cs5g05370	-0.111817	0.00627173	Tetratricopeptide repeat domain-containing protein
Cs6g17790	0.111048	0.00635063	Pyridoxal kinase;Putative pyridoxal kinase;Pyridoxamine kinase;Novel protein similar to pyridoxal (Pyridoxine, vitamin B6) kinase (PDXK, zgc:101900)
Cs8g20240	0.226409	0.00637142	Phosphoinositide phospholipase C 4;1-phosphatidylinositol-4,5-bisphosphate phosphodiesterase delta-3;Inactive phospholipase C-like protein 1;1-phosphatidylinositol-4,5-bisphosphate phosphodiesterase, putative
Cs2g10880	0.215001	0.00638159	Vps51/Vps67 family (Components of vesicular transport) protein
Cs8g20180	-0.100557	0.00640736	Smr (Small MutS Related) domain-containing protein
Cs2g05160	-0.164878	0.00640736	Probable ATP-dependent RNA helicase DHX35;ATP-dependent RNA helicase dhx8;Probable pre-mRNA-splicing factor ATP-dependent RNA helicase mog-5;Putative pre-mRNA-splicing factor ATP-dependent RNA helicase DHX16;Pre-mRNA-splicing factor ATP-dependent RNA helicase prp22;Pre-mRNA-splicing factor ATP-dependent RNA helicase-like protein cdc28;Probable ATP-dependent RNA helicase DHX35 homolog;Putative ATP…
Cs2g11150	-0.112026	0.00641737	Eukaryotic translation initiation factor 2 subunit beta;Eukaryotic translation initiation factor 2 subunit 2;Eukaryotic translation initiation factor 2 subunit 2-like protein;Probable eukaryotic translation initiation factor 2 subunit beta;Translation initiation factor 2 subunit beta;Eukaryotic translation initiation factor 2 beta subunit, putative, expressed
Cs5g34165	-0.16542	0.00644784
Cs4g11290	-0.0969501	0.00644784	Breast carcinoma amplified sequence 3-like protein;Breast carcinoma-amplified sequence 3;Autophagy-related protein 18
orange1.1t00419	-0.182093	0.00644784	WRKY transcription factor 22;Probable WRKY transcription factor 27;Protein WRKY1;WRKY39v2-superfamily of TFs having WRKY and zinc finger domains
Cs2g09600	0.219365	0.00658823	Amino acid permease domain containing protein;High affinity cationic amino acid transporter 1;Uncharacterized amino acid permease YfnA;Low affinity cationic amino acid transporter 2;Cationic amino acid transporter 3;Uncharacterized amino acid permease YhdG;Probable cationic amino acid transporter;Uncharacterized transporter Mb2022c
Cs2g16135	-0.133837	0.00674796	Putative uncharacterized protein T5N23_40
Cs3g02720	0.165018	0.00674796	Putative uncharacterized protein Sb04g036740
orange1.1t01570	-0.113737	0.00675835	GC-rich sequence DNA-binding factor-like protein with Tuftelin interacting domain
Cs1g16090	-0.167506	0.00675835	BRASSINOSTEROID INSENSITIVE 1-associated receptor kinase 1, putative;Putative leucine-rich repeat receptor-like serine/threonine-protein kinase At2g04300;Probable LRR receptor-like serine/threonine-protein kinase At1g51820;Receptor-like protein kinase At3g21340;Probable leucine-rich repeat receptor-like protein kinase At2g28990;Probable LRR receptor-like protein kinase At1g51890;Senescence-induce…
Cs8g21030	0.249929	0.00681466	Putative uncharacterized protein Sb04g003780
Cs7g28000	0.390231	0.00681466	Putative uncharacterized protein Sb01g036840
Cs7g01740	0.0958384	0.00687583	Cellulose synthase A catalytic subunit 3 [UDP-forming];Probable cellulose synthase A catalytic subunit 8 [UDP-forming];Cellulose synthase-like protein D3;Putative cellulose synthase-like protein D6;Probable mixed-linked glucan synthase 9;Putative cellulose synthase A catalytic subunit 11 [UDP-forming];Mixed-linked glucan synthase 2;Cellulose synthase A catalytic subunit 6 [UDP-forming], putative
Cs5g06960	-0.0804173	0.00689213	Cyclin-dependent kinase G-2;Serine/threonine-protein kinase PITSLRE;Putative serine/threonine-protein kinase B0495.2;Probable cyclin-dependent kinase 10;Serine/threonine-protein kinase ppk23;Cyclin-dependent kinase 5 homolog;CTD kinase subunit alpha;cDNA FLJ59152, highly similar to PITSLRE serine/threonine-protein kinaseCDC2L1 (EC 2.7.11.22)
Cs7g02080	-0.332894	0.00693261	Dihydroflavonol-4-reductase;Bifunctional dihydroflavonol 4-reductase/flavanone 4-reductase;Anthocyanidin reductase;Dihydroflavonol-4-reductase (Fragment);Putative uncharacterized oxidoreductase C513.07;Aldehyde reductase 2;Putative NADPH-dependent methylglyoxal reductase GRP2;NADPH-dependent aldehyde reductase ARI1;NADPH-dependent methylglyoxal reductase GRE2;Cinnamyl alcohol dehydrogenase, putat…
Cs8g19010	-0.414409	0.00693261	Putative uncharacterized protein Sb09g010000
orange1.1t02891	-0.13918	0.0069491	Mitochondrial import inner membrane translocase subunit Tim17/Tim22/Tim23 family protein
orange1.1t02337	-0.133325	0.00709048	Transcription initiation factor iib, putative;Transcription initiation factor IIB-2;Transcription initiation factor IIB
Cs4g09670	0.279436	0.00714106	65-kDa microtubule-associated protein 1;Microtubule-associated protein MAP65-1a (Fragment)
Cs7g28940	-0.089161	0.0071789	Heat shock cognate 70 kDa protein 2, putative, expressed;Heat shock cognate 70 kDa protein;Chloroplast envelope membrane 70 kDa heat shock-related protein;Heat shock 70 kDa protein;Heat shock 70 kDa protein cognate 4;Heat shock protein HSS1;Heat shock 70 kDa protein A;Heat shock-related 70 kDa protein 2
Cs1g09030	-0.0959941	0.00720127	Mitogen-activated protein kinase kinase kinase ANP1;Mitogen-activated protein kinase kinase kinase A;MAP kinase kinase kinase mkh1;Serine/threonine-protein kinase BCK1/SLK1/SSP31;Protein kinase byr2;SPS1/STE20-related protein kinase YSK4;Probable WRKY transcription factor 19;Cytokinesis protein sepH;Cell division control protein 7;Serine/threonine-protein kinase sepA;Serine/threonine-protein kina…
Cs2g02130	0.101452	0.00721868	F-box protein CPR30;F-box/kelch-repeat protein At3g06240;Cyclin-like F-box;F-box protein interaction domain;Galactose oxidase, central
Cs7g27400	-0.105673	0.00732735	Putative uncharacterized protein At5g45410 (Fragment)
Cs8g02380	0.233592	0.00732735	Amino acid permease family protein, putative, expressed
Cs9g09700	0.19968	0.00735585	O-linked n-acetylglucosamine transferase, ogt, putative;Tetratricopeptide repeat protein 7B;Probable UDP-N-acetylglucosamine--peptide N-acetylglucosaminyltransferase SPINDLY
Cs7g09470	-0.146727	0.00739432	Putative serine/threonine phosphatase type 2c (Fragment);Probable protein phosphatase 2C 14;Protein phosphatase 1L;Putative protein phosphatase 2C 53;Protein kinase and PP2C-like domain-containing protein;Protein phosphatase 2C homolog 2;Putative protein phosphatase 2C-like protein 45
Cs4g07660	-0.0973696	0.00739838	Transcription initiation factor TFIID subunit 5;Katanin p80 WD40-containing subunit B1;Uncharacterized WD repeat-containing protein sll0163;TAF5-like RNA polymerase II p300/CBP-associated factor-associated factor 65 kDa subunit 5L;WD repeat-containing protein 69;Probable cytosolic iron-sulfur protein assembly protein Ciao1;Pre-mRNA-processing factor 19 homolog;U4/U6 small nuclear ribonucleoprotei…
Cs8g04830	0.19608	0.00742331	Probable LRR receptor-like serine/threonine-protein kinase At3g47570;LRR receptor-like serine/threonine-protein kinase EFR;Putative receptor-like protein kinase At3g47110;Putative leucine-rich repeat receptor-like serine/threonine-protein kinase At2g24130;LRR receptor-like serine/threonine-protein kinase GSO2;Leucine-rich repeat receptor-like serine/threonine-protein kinase BAM2;Receptor-like pro…
Cs2g04910	-0.148868	0.0074378	cDNA, FLJ95321, highly similar to Homo sapiens ATG7 autophagy related 7 homolog (S. cerevisiae) (ATG7), mRNA;Ubiquitin-like modifier-activating enzyme atg7
Cs5g02820	-0.104201	0.00746501	Probable WRKY transcription factor 19;Putative uncharacterized protein Sb03g028290
Cs7g18750	-0.270051	0.00746501	Ankyrin repeat BTB/POZ domain-containing protein;Regulatory protein NPR4
orange1.1t00655	-0.199469	0.00746501	Putative uncharacterized protein Sb08g001205 (Fragment)
Cs2g27960	0.764347	0.00748968
Cs1g14500	0.250713	0.0075467	Putative senescence-associated protein SAG102 (Fragment)
Cs3g16590	0.165992	0.00757523	Putative uncharacterized protein Sb02g040810;Xylulose kinase;Uncharacterized sugar kinase R08D7.7;Probable D-xylulose kinase A;D-xylulose kinase A
Cs7g03170	0.206135	0.0075864	UDP-glucose: anthocyanidin 5,3-O-glucosyltransferase;Anthocyanidin 5,3-O-glucosyltransferase;UDP-glycosyltransferase 88A1;Hydroquinone glucosyltransferase;Baicalein 7-O-glucuronosyltransferase;Anthocyanidin 3-O-glucosyltransferase 6 (Fragment)
Cs7g16090	-0.108657	0.00768625	CRAL/TRIO domain containing protein, expressed;CRAL-TRIO domain-containing protein C23B6.04c;SEC14 cytosolic factor
Cs7g11580	-0.226723	0.00769722	Chromosome 2 SCAF15032, whole genome shotgun sequence. (Fragment);Asparagine synthetase domain-containing protein 1
Cs6g05180	-0.114707	0.00772778	ADP-ribosylation factor 2;Putative uncharacterized protein Sb09g023880
Cs1g21990	0.103055	0.00773979	Late embryogenesis abundant protein group 8 protein
Cs5g17290	0.0931148	0.00780462	ABC transporter G family member 11;ATP-binding cassette sub-family G member 2;ABC transporter ATP-binding protein/permease wht-1;Protein white;Protein SNQ2;ATP-binding cassette transporter, subfamily G, member 28, group WBC protein PpABCG28
orange1.1t03222	0.159972	0.00783431	CTP synthase;CTP synthase 1 (Fragment);Glutamine amidotransferase, class I, active site
orange1.1t02860	0.0893139	0.00783832	Serinc-domain containing serine and sphingolipid biosynthesis protein;Serine incorporator 3;Probable serine incorporator;Membrane protein TMS1
Cs7g08150	-0.187517	0.00783832	Putative thiol-disulphide oxidoreductase DCC;Uncharacterized protein yuxK;DCC family protein At1g52590, chloroplastic
Cs6g14290	-0.144174	0.00784308	Putative uncharacterized protein;Long-chain-alcohol oxidase FAO2
Cs1g21070	-0.243536	0.00788828	Putative uncharacterized protein P0013B04.13
Cs5g05050	0.150833	0.00801725	Putative uncharacterized protein Sb01g002960;Nucleobase-ascorbate transporter 6;Putative nucleobase-ascorbate transporter 10;Solute carrier family 23 member 2;Uric acid permease pucJ
Cs5g19640	-0.106215	0.00801725	Probable cytochrome c At4g10040;Cytochrome c;Cytochrome c, testis-specific;Putative uncharacterized protein Sb03g042000
orange1.1t00400	0.117252	0.0080661	Probable receptor-like protein kinase At5g24010;Receptor-like protein kinase HERK 1;Receptor-like protein kinase THESEUS 1;Receptor-like protein kinase FERONIA;Putative receptor-like protein kinase At5g39000;Receptor-like protein kinase ANXUR1;Transferase, transferring glycosyl groups, putative
Cs6g01660	0.162303	0.00809141	Nectarin-1;Germin-like protein 5-1;Rhicadhesin receptor;Germin-like protein subfamily 2 member 4;Putative germin-like protein 3-2;Probable germin-like protein subfamily 2 member 5;Germin-like protein subfamily T member 2;Oxalate oxidase 2;Putative uncharacterized protein Sb03g005150
Cs4g12800	0.353806	0.00809629	Putative pentatricopeptide (PPR) repeat-containing protein;Pentatricopeptide repeat-containing protein At4g13650;Putative pentatricopeptide repeat-containing protein At5g09950;Pentatricopeptide repeat-containing protein At3g57430, chloroplastic;Pentatricopeptide repeat-containing protein At3g09040, mitochondrial;Putative pentatricopeptide repeat-containing protein At5g13230, mitochondrial
orange1.1t01658	0.123847	0.00809629	Probable beta-D-xylosidase 2;Beta-D-xylosidase 1;Beta-xylosidase/alpha-L-arabinofuranosidase 1 (Fragment);Beta-xylosidase/alpha-L-arabinofuranosidase 2;Putative beta-D-xylosidase (Fragment);Probable exo-1,4-beta-xylosidase bxlB;Exo-1,4-beta-xylosidase xlnD;Probable exo-1,4-beta-xylosidase xlnD;Exo-1,4-beta-xylosidase bxlB;Probable beta-glucosidase J;Beta-glucosidase;Beta-glucosidase B;Alpha-L-ara…
Cs7g06270	0.125781	0.0081051	NADP-dependent glyceraldehyde-3-phosphate dehydrogenase;NADP-dependent glyceraldehyde-3-phosphate dehydrogenase (Fragment);Aldehyde dehydrogenase, thermostable;Probable aldehyde dehydrogenase ycbD;Lactaldehyde dehydrogenase;Betaine aldehyde dehydrogenase;Aldehyde dehydrogenase family 1 member A3;NADH-dependent glyceraldehyde-3-phosphate dehydrogenase (Fragment)
Cs3g21590	0.117633	0.00815107	Putative uncharacterized protein Sb06g028650;60S ribosomal protein L3;(-)-germacrene D synthase;Valencene synthase;Pinene synthase;(+)-delta-cadinene synthase isozyme A;(+)-delta-cadinene synthase isozyme XC14;(+)-delta-cadinene synthase;(E,E)-germacrene B synthase;Beta-caryophyllene synthase;Germacrene C synthase;Germacrene-D synthase;Patchoulol synthase;Ribosomal protein L3;Vetispiradiene synth…
Cs4g17360	-0.088844	0.00815449	GTP-binding nuclear protein Ran-3;GTP-binding nuclear protein Ran1B (Fragment);GTP-binding nuclear protein Ran;GTP-binding nuclear protein Ran, testis-specific isoform;GTP-binding nuclear protein Ran-like;Etiolation seedling like-RAN2 small Ras GTP-binding nuclear protein
Cs8g03020	0.166344	0.00821288	Putative uncharacterized protein Sb04g002885 (Fragment)
Cs2g23500	0.16723	0.00823649	RING finger protein 145;Singapore isolate B (sub-type 7) whole genome shotgun sequence assembly, scaffold_7
Cs8g04300	-0.197713	0.00823748	LOB domain-containing protein 38;Putative uncharacterized protein Sb01g031790
Cs5g15880	-0.234083	0.0082984	Putative uncharacterized protein Sb01g012320
Cs2g29630	0.338745	0.0083196	Phosphoesterase family protein, putative, expressed
Cs1g22800	-0.159319	0.0083196	Putative uncharacterized protein At5g66810 (Fragment)
Cs2g09340	-0.188189	0.00842094	CBL-interacting serine/threonine-protein kinase, putative;CBL-interacting serine/threonine-protein kinase 10;CBL-interacting protein kinase 2;Putative CBL-interacting protein kinase 13
Cs4g08790	0.104687	0.008448	Chromatin-associated protein Dek and related proteins, contains SAP DNA binding domain (ISS);Protein DEK
Cs6g20780	-0.110184	0.00844855	High mobility group, structure-specific recognition protein 1;FACT complex subunit SSRP1;Non-histone chromosomal protein 6;High mobility group protein B3
Cs8g08630	-0.144321	0.00847626	Putative uncharacterized protein Sb10g029850
Cs7g15370	0.146996	0.00848557	GC-rich sequence DNA-binding factor-like protein with Tuftelin interacting domain;G patch domain-containing protein 2
Cs1g03060	-0.126836	0.00848645	Alcohol dehydrogenase transcription factor myb/SANT-like protein
Cs6g03300	0.582262	0.00850498	Putative uncharacterized protein;Acyl carrier protein 2, mitochondrial
Cs3g06340	0.153896	0.00860273	Nascent polypeptide-associated complex alpha subunit, putative, expressed;Nascent polypeptide-associated complex subunit alpha-like protein;Nascent polypeptide-associated complex subunit alpha;Putative nascent polypeptide-associated complex subunit alpha-like protein;NAC-alpha domain-containing protein 1;Nascent polypeptide-associated complex subunit alpha, muscle-specific form;Nascent polypeptid…
Cs9g17130	0.0878277	0.00860273	Cytochrome b5-like Heme/Steroid binding domain containing protein, expressed;Membrane steroid-binding protein 2;Probable steroid-binding protein 3;Neudesin;Membrane-associated progesterone receptor component 1;Neuferricin;Cytochrome P450 regulator dap1;Neuferricin homolog;Damage response protein 1
Cs7g29360	-0.132293	0.00860273	WD-repeat domain phosphoinositide-interacting protein 3;WD repeat domain phosphoinositide-interacting protein 3;SVP1-like protein 2;Autophagy-related protein 18
Cs9g14590	-0.184244	0.00860273	Beta-fructofuranosidase, soluble isoenzyme I;Acid beta-fructofuranosidase;Beta-fructofuranosidase 1;6(G)-fructosyltransferase;Bifunctional 6(G)-fructosyltransferase/2,1-fructan:2,1-fructan 1-fructosyltransferase;Beta-fructofuranosidase, insoluble isoenzyme CWINV1;Fructan 6-exohydrolase;Beta-fructofuranosidase, cell wall isozyme;Levanase;Beta-fructosidase;Beta-fructofuranosidase, soluble isoenzyme…
Cs5g07820	0.132304	0.00861584	Glutamate dehydrogenase 2;Glutamate dehydrogenase A;Probable glutamate dehydrogenase 3;Glutamate dehydrogenase B;NAD-specific glutamate dehydrogenase;NAD-specific glutamate dehydrogenase A;NADP-specific glutamate dehydrogenase;NADP-specific glutamate dehydrogenase B;NADP-specific glutamate dehydrogenase (Fragment);Glutamate dehydrogenase, mitochondrial;Glutamate dehydrogenase 2, mitochondrial;Glu…
Cs7g01930	-0.113954	0.0086826	Embryonic polyadenylate-binding protein 2;Polyadenylate-binding protein 2-A;Putative RNA-binding protein EEED8.4;Zinc finger CCCH domain-containing protein 14;Putative RNA-binding protein rbpE;Cleavage stimulation factor subunit 2;RNA-binding protein SGN1;Cleavage stimulation factor subunit 2 tau variant;Eukaryotic translation initiation factor 3 subunit G;Zinc finger CCHC-type and RNA-binding mo…
Cs6g09780	-0.140417	0.00868474	U-box domain-containing protein 16;E3 ubiquitin-protein ligase SPL11;Protein spotted leaf 11;Putative U-box domain-containing protein 46;Putative E3 ubiquitin-protein ligase LIN-2;Putative E3 ubiquitin-protein ligase LIN;Armadillo/beta-catenin repeat family protein (Fragment)
orange1.1t00413	-0.145519	0.00868474	Uncharacterized protein At1g01500;Erythronate-4-phosphate dehydrogenase family protein
Cs9g04170	0.0960853	0.00869373	Glyoxysomal fatty acid beta-oxidation multifunctional protein MFP-a;Peroxisomal fatty acid beta-oxidation multifunctional protein MFP2;Peroxisomal bifunctional enzyme;Fatty acid oxidation complex subunit alpha;Putative glyoxysomal fatty acid beta-oxidation multifunctional protein
Cs7g12410	-0.0902405	0.00873832	S-adenosylmethionine decarboxylase proenzyme;Putative S-adenosylmethionine decarboxylase proenzyme (Fragment)
Cs1g26050	-0.109	0.00875113	Prolyl 4-hydroxylase subunit alpha-1;Transmembrane prolyl 4-hydroxylase;2-oxoglutarate (2OG) and Fe(II)-dependent oxygenase-like protein
Cs6g09400	0.111371	0.0087952	Putative uncharacterized protein P0034A04.119
orange1.1t02181	0.103176	0.00889666	60S ribosomal protein L5;60S ribosomal protein L5 (Fragment);50S ribosomal protein L18P;Putative 60S ribosomal protein L5 (Fragment)
Cs3g19020	-0.11698	0.00890613	Putative uncharacterized protein Sb04g023460
Cs5g09530	0.572971	0.00905046	Protein NSP-INTERACTING KINASE 2;Leucine-rich repeat receptor-like serine/threonine-protein kinase At1g17230;LRR receptor-like serine/threonine-protein kinase GSO1;Probable leucine-rich repeat receptor-like protein kinase At2g33170;Probable LRR receptor-like serine/threonine-protein kinase At4g08850;Leucine-rich repeat receptor protein kinase EXS;Receptor-like protein kinase HSL1;LRR receptor-lik…
Cs8g09160	0.348367	0.00916921	Putative uncharacterized protein
Cs7g15680	-0.161271	0.00924092	Putative uncharacterized protein OSJNBb0022E02.4
Cs8g18720	-0.13265	0.00926783	GRAS family transcription factor containing protein, expressed;Scarecrow-like protein 14;Chitin-inducible gibberellin-responsive protein 1;Scarecrow-like transcription factor PAT1;DELLA protein RGL2;DELLA protein GAI
orange1.1t03415	0.1322	0.00936398	Protein Disulfide Isomerase (PDIa) family, redox active TRX domain-containing protein;Protein disulfide-isomerase 5-3;Protein disulfide isomerase-like 5-4;Endoplasmic reticulum-Golgi intermediate compartment protein 1;Probable protein disulfide-isomerase A4;Probable endoplasmic reticulum-Golgi intermediate compartment protein 3;Putative protein disulfide-isomerase C1F5.02
Cs2g29170	-0.092826	0.00944305	Serrate RNA effector molecule;Serrate RNA effector molecule homolog;Serrate RNA effector molecule homolog B;Serrate RNA effector molecule homolog A;Serrate RNA effector molecule-like protein (Fragment)
Cs6g15510	0.335318	0.00952587	Delta(14)-sterol reductase;Lamin-B receptor;7-dehydrocholesterol reductase;Probable 7-dehydrocholesterol reductase;ERG4/ERG24 ergosterol biosynthesis protein family protein
Cs8g20780	-0.141899	0.00956251	Similar to Mitochondrial RNA splicing protein MRS3 from saccharomyces cerevisiae;Mitoferrin;Mitochondrial RNA-splicing protein MRS3;Mitoferrin-1;Uncharacterized mitochondrial carrier C8C9.12c;Mitoferrin-2;Calcium-binding mitochondrial carrier protein SCaMC-1;Mitochondrial substrate carrier family protein E;Protein brittle-1, chloroplastic/amyloplastic;Mitochondrial substrate carrier family protei…
Cs3g25170	-0.14411	0.00957673	Sec14 cytosolic factor;CRAL-TRIO domain-containing protein YKL091C;Protein real-time;SEC14-like protein 1;Putative phosphatidylinositol/ phosphatidylcholine transfer protein (Fragment)
Cs4g03370	-0.163297	0.00959119	Putative uncharacterized protein Sb07g022050
Cs2g23530	-0.138033	0.00962171
Cs1g16220	-0.417473	0.00964963	Putative uncharacterized protein
Cs4g04050	-0.119819	0.00965894	Putative uncharacterized protein Sb10g026410;TBC1 domain family member 5 homolog B;TBC1 domain family member 13
Cs3g14460	-0.123957	0.0096669	Serine/threonine-protein phosphatase PP1 isozyme 9;Serine/threonine-protein phosphatase PP1;Serine/threonine-protein phosphatase PP1-alpha catalytic subunit;Serine/threonine-protein phosphatase PP1-gamma catalytic subunit A;Serine/threonine-protein phosphatase PP1-gamma catalytic subunit B;Serine/threonine protein phosphatase
Cs1g25110	0.228009	0.00973568	Putative uncharacterized protein Sb01g033550;Histone H3.3
Cs2g13710	0.146282	0.00983503	Auxin efflux carrier component, auxin transport protein
orange1.1t02667	-0.131132	0.00988642	Putative uncharacterized protein Sb06g027240
Cs3g18240	0.152786	0.00988642	Cryptochrome-1;Cryptochrome-2;Deoxyribodipyrimidine photo-lyase;Cryptochrome DASH;Cryptochrome DASH, chloroplastic/mitochondrial;Deoxyribodipyrimidine photo-lyase, mitochondrial;Putative cryptochrome DASH, mitochondrial;Deoxyribodipyrimidine photolyase, class 1
orange1.1t03151	-0.287045	0.00993721	UDP-glycosyltransferase 92A1;UDP-glucosyl transferase 73B2;UDP-glycosyltransferase/ transferase, transferring glycosyl groups
Cs1g15850	-0.0820872	0.00997477	Poly(A) polymerase;Poly(A) polymerase gamma;Poly(A) polymerase alpha;Poly(A) polymerase beta;Poly(A) polymerase alpha-A (Fragment);Poly(A) polymerase PAPalpha;Poly(A) polymerase type 3 (Fragment);Poly(A) polymerase PAPa;Poly(A) polymerase alpha-B;Putative uncharacterized protein Sb01g012650
Cs2g26630	-0.15231	0.0100088	DnaJ homolog subfamily B member 13;Protein psi1;DnaJ protein homolog 1;Chaperone protein DnaJ;DnaJ protein homolog 1 (Fragment);DnaJ homolog subfamily A member 2;Potyviral capsid protein interacting protein 2a
Cs8g18640	0.239448	0.0100088	Putative uncharacterized protein Ptr+E2EXPA15;Expansin-A4;Expansin-A7;Expansin-A6;Expansin-A3;Expansin-A16;Expansin-A9;Expansin-A2;Expansin-A15;Expansin-A1;Expansin-A14;Expansin-A8;Expansin-A5;Expansin-A10;Expansin-A11;Putative expansin-A17;Expansin-A29;Expansin-A21;Expansin-A23;Expansin-A33;Expansin-A22;Expansin-A24;Expansin-A32;Expansin-A13;Expansin-A28;Expansin-A12;Expansin-A25;Expansin-A31;Ex…
Cs5g23380	-0.131714	0.0100332	HAT family dimerization domain-containing protein
Cs3g14730	3.42584	0.0102391	Hydroxyproline-rich glycoprotein family protein
orange1.1t01163	-0.388951	0.0103302
Cs8g03200	-0.559183	0.0103302	Transcription factor bHLH25;Transcription factor ABA-INDUCIBLE bHLH-TYPE;Transcription factor GLABRA 3;Transcription factor ALC;Transcription factor IND;Transcription factor SPATULA;Helix-loop-helix DNA-binding domain containing protein, expressed
Cs3g18110	0.300096	0.0104086	UDP-glycosyltransferase 85A2;Cyanohydrin beta-glucosyltransferase;Indole-3-acetate beta-glucosyltransferase;Transcription factor/ transferase, transferring glycosyl groups
Cs8g18510	-0.107446	0.0104594	CAX-interacting protein 4;Zinc knuckle domain-containing protein, putative
Cs2g29010	-0.246968	0.0104812	Putative uncharacterized protein
Cs6g13440	-0.147692	0.0104927	Putative uncharacterized protein Sb02g042795 (Fragment)
orange1.1t00375	0.314615	0.0105188	Phospholipid/glycerol acyltransferase family protein;Probable glycerol-3-phosphate acyltransferase 8;Glycerol-3-phosphate acyltransferase 4
Cs8g14770	-0.0829133	0.010524	OTU domain-containing protein 5;UDP-N-acetylglucosamine transferase subunit ALG13 homolog;Putative HIN1-like protein;Chromosome undetermined SCAF7258, whole genome shotgun sequence. (Fragment)
Cs4g11890	0.324961	0.0105721	Indole-3-acetic acid-amido synthetase GH3.6;Probable indole-3-acetic acid-amido synthetase GH3.1;Putative indole-3-acetic acid-amido synthetase GH3.9;4-substituted benzoates-glutamate ligase GH3.12;Jasmonic acid-amido synthetase JAR1;Indole-3-acetic acid-amido synthetase GH3.3, putative
Cs9g01080	-0.0938697	0.0105721	Guanine deaminase;tRNA-specific adenosine deaminase;Uncharacterized protein BUsg_246;tRNA-specific adenosine deaminase, chloroplastic;Uncharacterized deaminase RP831;tRNA(Ile)-lysidine synthase;Putative deoxycytidylate deaminase (Putative cytidine deaminase) (Fragment)
Cs6g11240	-0.339329	0.0105721	UDP-arabinose 4-epimerase 1;Probable UDP-arabinose 4-epimerase 3;Putative UDP-arabinose 4-epimerase 2;UDP-glucose 4-epimerase;Probable UDP-glucose 4-epimerase;Bifunctional protein GAL10;Uncharacterized protein C365.14c;Putative UDP-glucose 4-epimerase (ISS) (Fragment)
Cs6g10550	-0.126327	0.0105737	Late embryogenesis abundant hydroxyproline-rich glycoprotein
Cs3g16700	0.179205	0.0107975	Phosphoenolpyruvate carboxykinase, putative, expressed;Phosphoenolpyruvate carboxykinase [ATP]
Cs4g11260	-0.191109	0.0108435	Fertilization independent endosperm development protein;Polycomb group protein FERTILIZATION-INDEPENDENT ENDOSPERM;Polycomb group protein FIE2;Polycomb protein EED;Polycomb protein eed-A;Polycomb protein eed;Polycomb protein eed-B;Polycomb protein esc;Coatomer subunit beta'-2;Putative coatomer subunit beta'-3;Uncharacterized WD repeat-containing protein alr2800;Vegetative incompatibility protein …
Cs5g11620	-0.684905	0.0108588	Glucosyl/glucuronosyl transferases, putative;UDP-glycosyltransferase 83A1;Limonoid UDP-glucosyltransferase;Cinnamate beta-D-glucosyltransferase;Cyanohydrin beta-glucosyltransferase;Indole-3-acetate beta-glucosyltransferase
Cs3g19160	-0.0907564	0.0109094	OSBP(Oxysterol binding protein)-related protein 1C;Oxysterol-binding protein-related protein 1C;Oxysterol-binding protein homolog C2F12.05c;Oxysterol-binding protein 2;Pleckstrin homology domain-containing family A member 3
Cs5g27330	0.239978	0.0109094	Elongation factor Ts (Precursor);Elongation factor Ts, mitochondrial;Elongation factor Ts
orange1.1t02611	0.248058	0.0109117	Oxidoreductase, short chain dehydrogenase/reductase family protein, expressed;Dehydrogenase/reductase SDR family protein 7-like;Hydroxysteroid 11-beta-dehydrogenase 1-like protein;Uncharacterized oxidoreductase yxnA;Dehydrogenase/reductase SDR family member 7;Uncharacterized oxidoreductase SSP1627;Hydroxysteroid 11-beta-dehydrogenase 1-like protein A;2-(R)-hydroxypropyl-CoM dehydrogenase;Corticos…
Cs7g19490	0.228354	0.0109487	Probable beta-1,4-xylosyltransferase IRX10L;Probable glucuronosyltransferase Os01g0926700;Probable glucuronoxylan glucuronosyltransferase F8H;Exostosin-1;Exostosin-2;Secondary cell wall-related glycosyltransferase family 47
Cs6g05890	-0.0858867	0.0109487	Heat shock cognate 70 kDa protein 1;Chloroplast envelope membrane 70 kDa heat shock-related protein;Heat shock 70 kDa protein;Heat shock 70 kDa protein A;Heat shock 70 kDa protein cognate 4;Heat shock protein HSS1;Heat shock-related 70 kDa protein 2;Non-cell-autonomous heat shock cognate protein 70
orange1.1t00502	0.255748	0.0109562	Aspartic proteinase nepenthesin-1;Probable aspartic protease At2g35615;Aspartic proteinase nepenthesin-2 (Fragments);Rhizopuspepsin-5;Chloroplast nucleoid DNA binding protein, putative
orange1.1t04238	-0.166048	0.0109959	TAF1 RNA polymerase II, TATA box binding protein (TBP)-associated factor, neuron specific isoform;Transcription initiation factor TFIID subunit 1-A;Polyubiquitin-A;Polyubiquitin;Ubiquitin-60S ribosomal protein L40;Polyubiquitin (Fragment);Polyubiquitin-C;Ubiquitin-40S ribosomal protein S27a;Ubiquitin
Cs9g15140	0.303642	0.0111479	Quinone oxidoreductase 1;Probable quinone oxidoreductase;Zeta-crystallin;Zinc-binding alcohol dehydrogenase domain-containing protein 2;Quinone oxidoreductase-like protein 2 homolog;Synaptic vesicle membrane protein VAT-1 homolog-like;Zinc-type alcohol dehydrogenase-like protein C1773.06c;Phenolphthiocerol synthesis polyketide synthase type I Pks15/1;Oxidoreductase, zinc-binding dehydrogenase fam…
orange1.1t04036	-0.125408	0.0111479	Proline-rich receptor-like protein kinase PERK10;Wall-associated receptor kinase 5;Protein STRUBBELIG-RECEPTOR FAMILY 8;Wall-associated receptor kinase-like 2;Probable LRR receptor-like serine/threonine-protein kinase At1g53420;Receptor-like serine/threonine-protein kinase ALE2;Phytosulfokine receptor 2;Senescence-induced receptor-like serine/threonine-protein kinase;Putative G-type lectin S-rece…
orange1.1t02682	-0.0896442	0.0111963	BRASSINOSTEROID INSENSITIVE 1-associated receptor kinase 1, putative;BRASSINOSTEROID INSENSITIVE 1-associated receptor kinase 1;Somatic embryogenesis receptor kinase 1;Probable LRR receptor-like serine/threonine-protein kinase At5g10290;Protein NSP-INTERACTING KINASE 1;Leucine-rich repeat receptor-like serine/threonine-protein kinase At1g17230;Proline-rich receptor-like protein kinase PERK1;LRR r…
Cs3g01610	0.102261	0.0112889	Cullin-associated NEDD8-dissociated protein 1;cDNA FLJ77762, highly similar to Homo sapiens cullin-associated and neddylation-dissociated 1 (CAND1), mRNA
Cs5g14010	0.300254	0.0113676	Putative uncharacterized protein Sb04g008420
orange1.1t00216	-0.117045	0.0114004	Methionine aminopeptidase (Fragment);Methionine aminopeptidase 1A;Probable methionine aminopeptidase 1;Methionine aminopeptidase 1B, chloroplastic;Methionine aminopeptidase 1D, chloroplastic/mitochondrial;Methionine aminopeptidase 1D, mitochondrial;Putative methionine aminopeptidase A;Putative methionine aminopeptidase B;Putative methionine aminopeptidase C
Cs6g02670	-0.764774	0.0114077	S-adenosylmethionine:2-demethylmenaquinone methyltransferase-like protein;Regulator of ribonuclease-like protein 2;Putative regulator of ribonuclease activity;Regulator of ribonuclease activity A
Cs5g27200	-0.127364	0.0115229	Putative uncharacterized protein Sb01g013090
Cs2g25280	0.273324	0.0115532	HAT family dimerisation domain containing protein, expressed;Putative AC transposase;Putative AC9 transposase
Cs7g29190	0.648059	0.0115706	Putative uncharacterized protein Sb05g008052 (Fragment)
Cs5g21910	-0.152274	0.0115706	Putative uncharacterized protein (Fragment)
orange1.1t00872	-0.110974	0.0116337	Leucine-rich repeat family protein, putative, expressed;Leucine-rich repeat and guanylate kinase domain-containing protein;Protein phosphatase 1 regulatory subunit pprA;Uncharacterized protein T09A5.9;Dynein assembly factor 1, axonemal;Protein phosphatase 1 regulatory subunit 7;Leucine-rich repeat-containing protein 48;Leucine-rich repeat and coiled-coil domain-containing protein 1;Nischarin;Cent…
Cs7g03490	0.126244	0.0116337	Xenotropic and polytropic murine leukemia virus receptor pho1, putative;Phosphate transporter PHO1 homolog 10;Phosphate transporter PHO1-1
Cs3g27710	0.219028	0.0117515	Putative uncharacterized protein Sb02g028500
orange1.1t03452	-0.192189	0.0118579	Glutathione transferase GST 23;Probable glutathione S-transferase;Glutathione S-transferase U8;Putative tau class glutathione transferase GSTU47
Cs1g01180	-0.145071	0.0118962	Leucine-rich repeat containing protein, putative;Putative disease resistance protein RGA3;Disease resistance protein RGA2
Cs5g10770	0.129934	0.0119111	AOBP (Ascorbate oxidase promoter-binding protein);Dof zinc finger protein DOF3.3;Dof zinc finger protein PBF
Cs8g04610	-0.630333	0.0119111	Probable indole-3-acetic acid-amido synthetase GH3.1;Indole-3-acetic acid-amido synthetase GH3.3;Putative indole-3-acetic acid-amido synthetase GH3.9;4-substituted benzoates-glutamate ligase GH3.12;Jasmonic acid-amido synthetase JAR1;Indole-3-acetic acid-amido synthetase GH3.3, putative
Cs8g17090	-0.171393	0.0119111	Putative uncharacterized protein Sb02g026818 (Fragment);Patatin group A-3;Patatin-2-Kuras 3;Patatin-T5;Patatin-11;Patatin;Patatin-06;Patatin-10;Patatin-15;Patatin-14;Patatin-13;Patatin-04/09;Patatin-B1;Patatin-03;Patatin-05;Patatin-17;Patatin-12;Patatin-3-Kuras 1;Patatin-B2;Patatin-02;Patatin-01;Patatin-1-Kuras 2;Patatin-07;Patatin-08;Patatin-16
Cs2g12640	0.0950902	0.0119111	Putative uncharacterized protein T26J14.1 (Fragment)
Cs6g16510	-0.625598	0.0119111	Receptor-like protein kinase FERONIA;Putative receptor-like protein kinase At5g39000;Probable receptor-like protein kinase At5g38990;Receptor-like protein kinase ANXUR1;Receptor-like protein kinase HERK 1;Receptor-like protein kinase THESEUS 1;Probable LRR receptor-like serine/threonine-protein kinase At1g06840;Nodulation receptor kinase;Serine/threonine-protein kinase At3g07070;Proline-rich rece…
Cs5g32170	-0.206542	0.0119111	Pentatricopeptide repeat-containing protein At2g30780;Putative pentatricopeptide repeat-containing protein At5g59900;Pentatricopeptide repeat-containing protein At1g51965, mitochondrial;Putative pentatricopeptide repeat-containing protein At1g12700, mitochondrial;Pentatricopeptide repeat-containing protein At4g31850, chloroplastic;Pentatricopeptide repeat-containing protein, putative
Cs7g02950	-0.185035	0.0119704	Glycerophosphoryl diester phosphodiesterase family protein;Glycerophosphodiester phosphodiesterase GDE1;Putative glycerophosphocholine phosphodiesterase GPCPD1 homolog T05H10.7
Cs6g15660	-0.126463	0.0120458	Uridylate kinase;Aspartate/glutamate/uridylate kinase family protein
Cs3g22840	0.132467	0.0121126	Putative uncharacterized protein Sb03g041370;Patellin-3;Patellin-5;Patellin-2;Patellin-1;Patellin-6;Patellin-4;Phosphatidylinositol transfer protein SFH5;SEC14 cytosolic factor
Cs4g14630	-0.190739	0.0121169	Calmodulin-binding family protein, putative, expressed
Cs4g19220	-0.115215	0.012119	Putative uncharacterized protein Sb03g002790;Casein kinase I isoform delta-like;Casein kinase I homolog 2;Casein kinase I;Casein kinase I isoform alpha;Casein kinase I isoform alpha-like;Casein kinase I isoform delta;Casein kinase I isoform epsilon;Casein kinase I isoform delta-A;Casein kinase I isoform beta;Casein kinase I isoform delta-B;Discs overgrown protein kinase;Casein kinase I isoform ga…
Cs8g18360	-0.195553	0.0121322	Cytosolic class I small heat shock protein type 1 (Fragment);17.4 kDa class I heat shock protein;17.6 kDa class I heat shock protein 3;18.1 kDa class I heat shock protein;18.5 kDa class I heat shock protein;17.8 kDa class I heat shock protein;17.5 kDa class I heat shock protein;18.2 kDa class I heat shock protein;17.3 kDa class I heat shock protein;16.9 kDa class I heat shock protein 2;17.9 kDa c…
Cs4g05750	-0.142298	0.0122519	Putative uncharacterized protein At5g20610 (Fragment)
Cs2g03520	-0.194188	0.0122519	Cytochrome P450 710A1;Probable cytochrome P450 524A1;Cytokinin hydroxylase;Putative uncharacterized protein Sb03g002060
Cs2g27790	-0.196059	0.0122519	Xylem cysteine proteinase 1;KDEL-tailed cysteine endopeptidase CEP1;Vignain;Cysteine proteinase EP-B 2;Thiol protease SEN102;Cysteine proteinase RD21a;Cysteine proteinase COT44 (Fragment);Oryzain alpha chain;Germination-specific cysteine protease 1;Oryzain beta chain;Probable cysteine proteinase At3g19400;Ananain;Actinidain;Fruit bromelain;Cathepsin L;Cysteine protease 1;Chymopapain;Caricain;Cath…
Cs7g03890	-0.09628	0.0122624	Sphingoid base hydroxylase 2;Uncharacterized hydroxylase C887.15c;Sphingolipid C4-hydroxylase SUR2;Methylsterol monooxygenase 1;Cholesterol 25-hydroxylase-like protein;C-5 sterol desaturase;Cholesterol 25-hydroxylase-like protein 1, member 1;Putative Sur2p: syringomycin response protein
Cs1g04610	-0.20688	0.0122624	Alba-like protein C9orf23 homolog;Alba-like protein C9orf23;Ribonuclease P protein subunit p25;Chloroplast nucleoid DNA-binding protein-like protein
Cs6g21210	0.186925	0.0123525	Myb-related protein 306;Myb-related protein P;Transcription factor MYB39;Transcription repressor MYB6;Protein ODORANT1;Transcription factor GAMYB;Anthocyanin regulatory C1 protein;Transcription factor WER;Trichome differentiation protein GL1;Transcriptional activator Myb;Myb-related protein A;R2r3-myb transcription factor, putative (Fragment)
Cs4g05030	-0.156959	0.0123976	Octicosapeptide/Phox/Bem1p and tetratricopeptide repeat domain-containing protein;Tetratricopeptide repeat protein 1;Protein unc-45 homolog B;Protein unc-45 homolog A;Sperm-associated antigen 1;Mitochondrial import receptor subunit TOM34
Cs3g17010	-0.209422	0.0125423	Putative uncharacterized protein OSJNBb0072E24.9
Cs7g01840	-0.087407	0.0125929	ADP,ATP carrier protein 1, mitochondrial;ADP,ATP carrier protein, mitochondrial;ADP,ATP carrier protein, mitochondrial (Fragment);ADP,ATP carrier protein;ADP/ATP translocase 3;Mitochondrial substrate carrier family protein ancA;Probable ADP,ATP carrier protein At5g56450;Calcium-binding mitochondrial carrier protein SCaMC-1;Solute carrier family 25 member 42;Adenosine nucleotide translocator (Frag…
orange1.1t01564	0.639885	0.0127136	Monocopper oxidase-like protein SKU5;L-ascorbate oxidase homolog;L-ascorbate oxidase;Multi-copper oxidase type I family protein, putative
Cs8g20580	-0.171765	0.0127686	Leucine-rich repeat protein kinase-like protein;Probable LRR receptor-like serine/threonine-protein kinase MRH1;Inactive receptor-like serine/threonine-protein kinase At2g40270;Probable inactive receptor-like protein kinase At3g56050;Wall-associated receptor kinase-like 10;Probable serine/threonine-protein kinase At1g01540;Probable receptor-like protein kinase At1g80640;Serine/threonine-protein k…
Cs6g07370	-0.0898439	0.0128135	Probable serine/threonine-protein kinase At5g41260;Probable inactive receptor-like kinase SSP;Protein kinase APK1A, chloroplastic;Probable serine/threonine-protein kinase NAK;Serine/threonine-protein kinase BIK1;Probable receptor-like protein kinase At3g55450;Receptor-like serine/threonine-protein kinase At3g01300;Probable LRR receptor-like serine/threonine-protein kinase At1g53420;Cysteine-rich …
Cs9g05740	-0.102715	0.0128864	BTB/POZ and MATH domain-containing protein 2;Speckle-type POZ protein-like B;Speckle-type POZ protein;Speckle-type POZ protein A;Speckle-type POZ protein B;TD and POZ domain-containing protein 4;Actin-binding protein IPP;BTB/POZ domain containing protein, expressed
Cs5g08590	-0.0861736	0.0129061	Transposon protein, putative, CACTA, En/Spm sub-class, expressed;E3 ubiquitin-protein ligase RBBP6;Uncharacterized RING finger protein P8B7.15c
Cs3g23070	0.071248	0.012984	Tuber-specific and sucrose-responsive element binding factor (Fragment);Transcription factor MYB44;Transcriptional activator Myb;Myb-related protein A;Myb-related protein B;Transforming protein Myb;Myb-related protein 3R-1;Myb protein;Myb-like protein Q;Myb-like protein A;Myb-like protein AA;Transcription factor GAMYB;Transcription repressor MYB6;Transcription factor WER;Trichome differentiation …
Cs5g29830	-0.526819	0.0129992	Myb-related protein Myb4;Myb-related protein P;Transcription factor MYB12;Transcription repressor MYB4;Protein ODORANT1;Anthocyanin regulatory C1 protein;Transcription factor WER;Transcription factor GAMYB;Trichome differentiation protein GL1;Transcriptional activator Myb;Myb-related protein B;Putative uncharacterized protein Sb04g026480
Cs5g32990	-0.0835707	0.0130326	Putative uncharacterized protein Sb08g017577 (Fragment);ATPase family AAA domain-containing protein 1-A;Spastin;Fidgetin-like protein 1;Protein MSP1;Uncharacterized AAA domain-containing protein C24B10.10c;Spastin (Fragment);Katanin p60 ATPase-containing subunit;Probable 26S protease subunit YTA6;Katanin p60 ATPase-containing subunit (Fragment);Probable spastin homolog spas-1;Katanin p60 ATPase-c…
Cs6g11260	-0.1212	0.0130353	Chromosome 7 SCAF14557, whole genome shotgun sequence. (Fragment);Hypoxia up-regulated protein 1 (Fragment);Hypoxia up-regulated protein 1;Luminal-binding protein 1;Heat shock 70 kDa protein;Heat shock protein SSA1;Major heat shock 70 kDa protein Bbb;Major heat shock 70 kDa protein Ab;Major heat shock 70 kDa protein Aa;Major heat shock 70 kDa protein Bc;Major heat shock 70 kDa protein Bb;Major he…
Cs5g15160	-0.219224	0.013105	Putative tau class glutathione transferase GSTU10;Probable glutathione S-transferase;Probable glutathione S-transferase parC;Glutathione S-transferase U19;Probable glutathione S-transferase parA;Glutathione transferase GST 23;Maleylacetoacetate isomerase;Probable maleylacetoacetate isomerase
Cs2g03110	0.269499	0.0134232	Putative uncharacterized protein Sb01g007240;Peroxidase 42;Putative Peroxidase 48;Cationic peroxidase 2;Lignin-forming anionic peroxidase;Probable peroxidase 26;Peroxidase C1C (Fragment)
Cs9g17490	0.147858	0.0135013	Putative uncharacterized protein GLEAN_15505;Signal peptide peptidase-like 3;Intramembrane protease 2
orange1.1t01632	0.116457	0.013555	Endomembrane protein 70 containing protein, expressed;Putative phagocytic receptor 1b;Transmembrane 9 superfamily member 1;Transmembrane 9 superfamily protein C1105.08
Cs9g07430	-0.0846308	0.0136197	Serine/threonine-protein kinase HT1;Probable serine/threonine-protein kinase DDB_G0267514;Putative serine/threonine-protein kinase/receptor R826;Dual specificity protein kinase shkA;Dual specificity protein kinase shkD;Putative mitogen-activated protein kinase kinase kinase 7-like;Dual specificity protein kinase pyk1;Dual specificity protein kinase shkC;Probable serine/threonine-protein kinase dr…
Cs7g18550	0.241546	0.013621	Glutathione S-transferase F9;Glutathione S-transferase PARB;Glutathione S-transferase APIC;Glutathione S-transferase F8, chloroplastic;Probable glutathione S-transferase GSTF1;Glutathione S-transferase 1, isoform C;Glutathione S-transferase 2 (Fragment);Glutathione S-transferase 1, isoform D;Glutathione S-transferase 1, isoform B;Glutathione S-transferase-like protein (Fragment)
Cs6g11030	0.302102	0.0137988	Uncharacterized transporter sll0355;Permease of the drug/metabolite transporter (Precursor)
Cs3g18520	0.193996	0.0138342	Putative uncharacterized protein At4g36640/C7A10_720;Random slug protein 5;CRAL-TRIO domain-containing protein C23B6.04c;Phosphatidylinositol transfer protein PDR17
Cs4g09470	0.16461	0.0138363	Sodium/hydrogen exchanger (Fragment);Sodium/hydrogen exchanger 4;Endosomal/prevacuolar sodium/hydrogen exchanger;Uncharacterized Na(+)/H(+) antiporter C15A10.06
Cs8g10950	-0.152914	0.013852	Nudix hydrolase 13, mitochondrial;Nudix hydrolase 4;Nudix hydrolase 21, chloroplastic;Diphosphoinositol polyphosphate phosphohydrolase 2;Diphosphoinositol polyphosphate phosphohydrolase, putative
Cs2g01740	0.57304	0.0139077	Peptidase aspartic, active site;Oligopeptide transporter OPT superfamily;Oligopeptide transporter 3;Sexual differentiation process protein isp4;Uncharacterized oligopeptide transporter C29B12.10c
orange1.1t01793	0.559397	0.0139077	Peptidyl-prolyl cis-trans isomerase CYP20-3, chloroplastic;Peptidyl-prolyl cis-trans isomerase, chloroplastic;Peptidyl-prolyl cis-trans isomerase B;Peptidyl-prolyl cis-trans isomerase CYP19-4;Peptidyl-prolyl cis-trans isomerase F, mitochondrial;Peptidyl-prolyl cis-trans isomerase C;Peptidyl-prolyl cis-trans isomerase E;Peptidyl-prolyl cis-trans isomerase D;41 kDa peptidyl-prolyl cis-trans isomera…
Cs7g08470	-0.283818	0.0139121	Armadillo/beta-catenin repeat family protein;U-box domain-containing protein 19;E3 ubiquitin-protein ligase SPL11;Protein spotted leaf 11;Putative E3 ubiquitin-protein ligase LIN-1;Putative E3 ubiquitin-protein ligase LIN;Putative U-box domain-containing protein 42;Probable bifunctional E2/E3 enzyme R795;WD repeat, SAM and U-box domain-containing protein 1
Cs5g19240	0.194755	0.0139392	TIR-NBS-LRR type disease resistance protein (Fragment);Putative disease resistance protein At4g11170;TMV resistance protein N;Probable WRKY transcription factor 19;Protein DA1-related 4;Protein SUPPRESSOR OF npr1-1, CONSTITUTIVE 1;Probable disease resistance protein At1g15890;Protein popC;p53-induced protein with a death domain;Leucine-rich repeat protein soc-2 homolog;Leucine-rich repeat protein…
Cs7g02660	0.244013	0.0139832	Putative uncharacterized protein Sb09g018980;Annexin D3;Annexin-like protein RJ4;Annexin A8-like protein 1;Annexin-B10
Cs5g04360	0.249226	0.0142107	ATPase 11, plasma membrane-type;Plasma membrane ATPase 3;Plasma membrane ATPase 2 (Fragment);Probable plasma membrane ATPase;Putative ATPase, plasma membrane-like;Putative cation-transporting ATPase MJ1226;Probable proton ATPase 1A;Putative Pol polyprotein from transposon element Bs1;Calcium-transporting ATPase 1;N.plumbaginifolia H+-translocating ATPase mRNA
Cs4g17070	0.394425	0.0142343	Transmembrane protein 19;Putative uncharacterized protein AlNc14C242G9494
Cs5g17260	0.165927	0.0142878	Putative uncharacterized protein At4g28150 (Fragment)
Cs1g13610	0.341613	0.0144312	Putative uncharacterized protein P0453G03.24
Cs6g13610	-0.0826304	0.0144978	ATP-dependent RNA helicase A like protein (Fragment);Probable ATP-dependent RNA helicase DHX36;Putative ATP-dependent RNA helicase DHX57;ATP-dependent RNA helicase Dhx29;ATP-dependent RNA helicase A-like protein;ATP-dependent RNA helicase A;Dosage compensation regulator;Putative DEAH-box ATP-dependent helicase UM11114;Probable ATP-dependent RNA helicase A;Uncharacterized helicase C15C4.05;Putativ…
Cs4g18880	-0.157847	0.0144999	Putative uncharacterized protein Sb03g025560;Protein EARLY FLOWERING 3
Cs5g10490	-0.165999	0.0145226	Heat stress transcription factor B-2b;Heat shock factor protein HSF24;Putative heat stress transcription factor B-4a;Putative uncharacterized protein At1g46264 (Fragment)
Cs3g05740	-0.255002	0.0145905	TIR-NBS-LRR-TIR type disease resistance protein (Fragment);TMV resistance protein N;Putative disease resistance protein At4g11170;Protein SUPPRESSOR OF npr1-1, CONSTITUTIVE 1;Probable WRKY transcription factor 19;Protein PHLOEM PROTEIN 2-LIKE A8;Probable disease resistance protein RDL6/RF9;Vesicle-associated protein 1-4
Cs6g06910	0.261241	0.0145905	Putative uncharacterized protein At2g37680 (Fragment)
Cs1g14830	0.187434	0.0149007	G-type lectin S-receptor-like serine/threonine-protein kinase At1g11330;Cysteine-rich receptor-like protein kinase 10;Receptor-like serine/threonine-protein kinase SD1-8;Putative cysteine-rich receptor-like protein kinase 16;Putative G-type lectin S-receptor-like serine/threonine-protein kinase At1g61610;Putative serine/threonine-protein kinase receptor;Putative uncharacterized protein OSJNBa0087…
Cs2g05050	-0.102011	0.014955	Pyruvate decarboxylase isozyme 1;Pyruvate decarboxylase isozyme 1 (Fragment);Probable pyruvate decarboxylase C1F8.07c;Pyruvate decarboxylase;Alpha-keto-acid decarboxylase;Indole-3-pyruvate decarboxylase;Putative pyruvate decarboxylase C3G9.11c;Putative uncharacterized protein Sb01g038360
Cs1g20260	0.128358	0.0149605	Putative uncharacterized protein Sb04g033895 (Fragment)
Cs4g11000	-0.102348	0.014979	Leucine-rich repeat receptor protein kinase exs, putative;Receptor-like protein 12;LRR receptor-like serine/threonine-protein kinase GSO1;Leucine-rich repeat receptor protein kinase EXS;Probable leucine-rich repeat receptor-like protein kinase At2g33170;Receptor-like protein kinase;Serine/threonine-protein kinase BRI1-like 2;Probable LRR receptor-like serine/threonine-protein kinase At1g34110;Leu…
Cs2g08190	-0.0826292	0.0149817	CBL-interacting serine/threonine-protein kinase 23;CBL-interacting protein kinase 23;Pentatricopeptide repeat-containing protein At5g21222;Putative CBL-interacting protein kinase 27;CBL-interacting serine/threonine-protein kinase, putative
orange1.1t02207	0.146529	0.0149852	Kinesin-related protein 11;Centromere-associated protein E;Kinesin heavy chain isoform 5C;Kinesin-1 heavy chain;Kinesin heavy chain;Kinesin-like protein KIF3A;Kinesin-II 85 kDa subunit;Chromosome-associated kinesin KIF4B;Bipolar kinesin KRP-130;Osmotic avoidance abnormal protein 3;125 kDa kinesin-related protein;Kinesin (Centromere protein) like heavy chain-like protein
Cs3g07290	-0.140857	0.0149852	Putative uncharacterized protein At5g45410 (Fragment)
Cs8g06710	0.139929	0.0150192	Putative uncharacterized protein Sb01g014370;B3 domain-containing protein At4g01580;Putative B3 domain-containing protein Os03g0621600
Cs6g13540	0.161387	0.0150902	Putative uncharacterized protein Sb01g005890
Cs6g06640	-0.216057	0.0151547	Transferase, transferring glycosyl groups, putative
orange1.1t02314	0.230103	0.015176	AP2-like ethylene-responsive transcription factor At2g41710;Ethylene-responsive transcription factor WRI1;AP2-like ethylene-responsive transcription factor BBM;AP2-like ethylene-responsive transcription factor ANT;Floral homeotic protein APETALA 2;AP2-like ethylene-responsive transcription factor SNZ;AP2-like ethylene-responsive transcription factor SMZ;AP2 domain-containing transcription factor …
Cs5g32690	-0.114389	0.0152502	Putative uncharacterized protein Sb03g045030;Homeobox protein LUMINIDEPENDENS;Zinc finger CCCH domain-containing protein 30
Cs2g31000	-0.118227	0.0153387	Protein kinase C-binding protein 1;Chromodomain-helicase-DNA-binding protein 4;Chromodomain-helicase-DNA-binding protein Mi-2 homolog;Transcriptional regulatory protein RCO1;Histone-lysine N-methyltransferase, H3 lysine-36 and H4 lysine-20 specific;Autoimmune regulator;Uncharacterized protein C16C9.05;PHD finger protein 12;Probable histone-lysine N-methyltransferase NSD2;DNA binding and zinc-fing…
Cs1g15880	0.288184	0.0153885	Putative uncharacterized protein Sb03g034090
Cs1g20220	0.0753515	0.0153885	Putative uncharacterized protein Sb06g019100;14-3-3-like protein GF14 kappa;14-3-3-like protein GF14 lambda;14-3-3-like protein D;14-3-3 protein 1;14-3-3-like protein B (Fragment);14-3-3-like protein GF14-C;14-3-3-like protein GF14 chi;14-3-3-like protein A;14-3-3-like protein B;14-3-3-like protein C;14-3-3-like protein F;14-3-3-like protein E;14-3-3-like protein GF14 omega;14-3-3-like protein GF…
Cs7g28155	0.427852	0.0154035
Cs6g01190	0.130538	0.0154129	FACT complex subunit SPT16;Global transcriptional regulator, cell division control protein (ISS)
Cs1g22620	0.174004	0.015425	Putative uncharacterized protein Zep1-2;Zeaxanthin epoxidase, chloroplastic;3-hydroxybenzoate 6-hydroxylase 1
Cs8g03300	0.180572	0.0154623	Cbs domain containing protein, expressed (Fragment);DUF21 domain-containing protein At2g14520;Putative DUF21 domain-containing protein At1g03270;Protein MAM3;Uncharacterized protein C4B3.03c;Metal transporter CNNM4;Magnesium and cobalt efflux protein CorC
orange1.1t02700	0.257406	0.0155994	Diphthamide biosynthesis protein 1;S-adenosyl-L-methionine:L-histidine 3-amino-3-carboxypropyltransferase;Tuftelin-interacting protein TIP39, contains G-patch domain (ISS)
orange1.1t03019	-0.10416	0.0157177	Remark: FluG from E. nidulans has no apparent role in glutamine biosynthesis;Protein fluG;Type-1 glutamine synthetase 1;Glutamine synthetase
Cs5g08910	0.53303	0.0158869	Putative uncharacterized protein Sb06g023740
Cs2g04320	-0.121917	0.0159264	Leucine-rich repeat-containing protein kinase family protein;Probable LRR receptor-like serine/threonine-protein kinase RFK1;Probable leucine-rich repeat receptor-like serine/threonine-protein kinase At3g14840;G-type lectin S-receptor-like serine/threonine-protein kinase At1g61420;Cysteine-rich receptor-like protein kinase 11;Putative G-type lectin S-receptor-like serine/threonine-protein kinase …
Cs5g02360	-0.157316	0.0160217	Putative uncharacterized protein Sb04g009280;Abscisic acid receptor PYL8
orange1.1t03729	-0.144962	0.0160217	Putative uncharacterized protein Sb10g007320;12-oxophytodienoate reductase 2;Putative 12-oxophytodienoate reductase 11;Putative 12-oxophytodienoate reductase-like protein 1;12-oxophytodienoate reductase-like protein;N-ethylmaleimide reductase;NADPH dehydrogenase 3;Putative NADPH dehydrogenase C5H10.04;Enoate reductase 1;Probable NADPH dehydrogenase;Probable NADH-dependent flavin oxidoreductase yq…
Cs3g15750	0.151303	0.0160726	Putative progesterone 5 beta reductase
Cs6g08940	-0.12544	0.0160775	Putative uncharacterized protein Sb03g038830
Cs5g06000	0.34585	0.0161221	Copper methylamine oxidase;Primary amine oxidase;Histamine oxidase;Phenylethylamine oxidase;Putative primary amine oxidase 2;Peroxisomal primary amine oxidase;Copper amine oxidase 1;Copper amine oxidase domain-containing protein
Cs8g19530	-0.142894	0.0161681	Cytosolic class I small heat shock protein 3A;17.3 kDa class I heat shock protein;17.5 kDa class I heat shock protein;18.5 kDa class I heat shock protein;18.2 kDa class I heat shock protein;17.6 kDa class I heat shock protein 2;18.1 kDa class I heat shock protein;17.8 kDa class I heat shock protein;17.7 kDa class I heat shock protein;17.4 kDa class I heat shock protein;18.1 kDa class I heat shock…
Cs6g19740	-0.147793	0.0161681	E3 ubiquitin-protein ligase At3g02290;Putative uncharacterized protein Sb01g015120
orange1.1t02445	-0.164066	0.0161681	Purple acid phosphatase 15;Probable purple acid phosphatase 20;Fe(3+)-Zn(2+) purple acid phosphatase 12;Bifunctional purple acid phosphatase 26;Ser/Thr protein phosphatase family protein, expressed
Cs5g24000	-0.290397	0.0161681
Cs2g17060	0.150621	0.0161681	Phosphoglucomutase, cytoplasmic;Probable phosphoglucomutase, cytoplasmic 1;Phosphoglucomutase, chloroplastic;Phosphoglucomutase-1;Phosphoglucomutase-2;Phosphoglucomutase;Phosphoglucomutase-like protein 5;Probable phosphoglucomutase;Phosphoglucomutase/phosphomannomutase, C-terminal domain, putative
Cs6g21000	0.533656	0.0163139	Protease Do-like 8, chloroplastic;Protease degQ;Protease do;Probable serine protease do-like;Probable periplasmic serine protease do/hhoA-like;Serine protease do-like htrA;Probable serine protease do-like htrA;Uncharacterized serine protease syc0938_d;Uncharacterized serine protease yvtA;Putative serine protease HhoB;Putative serine protease HtrA;Probable periplasmic serine protease DO-like;Putat…
Cs3g27320	-0.118824	0.0163199	Putative uncharacterized protein At1g76360/F15M4_14;Probable serine/threonine-protein kinase Cx32, chloroplastic;Probable serine/threonine-protein kinase NAK;Protein kinase APK1B, chloroplastic;Probable receptor-like protein kinase At5g15080;Receptor-like serine/threonine-protein kinase At3g01300;Serine/threonine-protein kinase BIK1;Probable serine/threonine-protein kinase RLCKVII;Putative recept…
Cs2g30930	-0.159197	0.0163199	Putative uncharacterized protein Sb03g045420;Hexokinase-3;Hexokinase-4;Hexokinase-1;Hexokinase-2;Hexokinase-10;Hexokinase-9;Hexokinase-6;Hexokinase-7;Hexokinase-5;Hexokinase-2, chloroplastic;Hexokinase-8;Hexokinase-4, chloroplastic;Hexokinase-like 1 protein;Probable hexokinase-like 2 protein;Hexokinase;Hexokinase type 2;Glucokinase;Putative hexokinase HKDC1
Cs9g06570	-0.0715516	0.0163199	Long chain acyl-CoA synthetase 7, peroxisomal;Fatty acyl-CoA synthetase A;Long-chain-fatty-acid--CoA ligase 1;Long chain acyl-CoA synthetase 2;Fatty acyl-CoA synthetase B;Long chain acyl-CoA synthetase 9, chloroplastic;Putative fatty-acid--CoA ligase fadD11;AMP-binding enzyme family protein, expressed
Cs4g03380	-0.111488	0.0163199	Protein YIPF6 homolog;Chromosome undetermined scaffold_130, whole genome shotgun sequence
Cs4g17680	-0.171052	0.0163199	Putative uncharacterized protein OJ1135_F06.5;Uncharacterized protein At2g34160
Cs2g01070	0.152628	0.0163292	AP2-like ethylene-responsive transcription factor PLT2;AP2-like ethylene-responsive transcription factor BBM;AP2-like ethylene-responsive transcription factor ANT;Ethylene-responsive transcription factor WRI1;Floral homeotic protein APETALA 2;AP2-like ethylene-responsive transcription factor SNZ;AP2-like ethylene-responsive transcription factor SMZ;AP2/EREBP transcription factor BABY BOOM, putati…
Cs7g13720	-0.0998269	0.016372	E3 ubiquitin ligase BIG BROTHER-related;E3 ubiquitin ligase BIG BROTHER;RING finger protein 38;E3 ubiquitin-protein ligase RNF12-B;E3 ubiquitin-protein ligase RLIM;RING-H2 finger protein ATL77;E3 ubiquitin-protein ligase arkadia-C;E3 ubiquitin-protein ligase arkadia-B;E3 ubiquitin-protein ligase arkadia;E3 ubiquitin-protein ligase arkadia-A (Fragment);NEP1-interacting protein 1;Putative RING-H2 f…
orange1.1t05347	-0.124235	0.0165299
Cs6g20680	0.319684	0.0165299	SNARE associated Golgi protein-related protein;TVP38/TMEM64 family membrane protein slr0305;TVP38/TMEM64 family membrane protein ydjX;Transmembrane protein 41 homolog
Cs4g09829	0.268103	0.0165299
Cs7g12110	0.108714	0.0165299
Cs4g05190	0.277292	0.0165329	Protein SRG1;Codeine O-demethylase;Probable 2-oxoglutarate/Fe(II)-dependent dioxygenase;Thebaine 6-O-demethylase;Flavonol synthase/flavanone 3-hydroxylase;Leucoanthocyanidin dioxygenase;S-norcoclaurine synthase 1;Gibberellin 20 oxidase 3;1-aminocyclopropane-1-carboxylate oxidase 1;Probable 1-aminocyclopropane-1-carboxylate oxidase;Flavone synthase;Flavonol synthase/flavanone 3-hydroxylase (Fragme…
Cs3g26650	0.209828	0.0166569	Calcium-dependent protein kinase 29;Calcium-dependent protein kinase isoform 2;RNA pseudourine synthase 2, chloroplastic;CDPK-related protein kinase;Calcium/calmodulin-dependent serine/threonine-protein kinase 1;Calcium-dependent calmodulin-independent protein kinase isoform 1
Cs7g09930	0.278173	0.0167272	Estradiol 17-beta-dehydrogenase 12;3-ketoacyl-CoA reductase;Inactive hydroxysteroid dehydrogenase-like protein 1;Hydroxysteroid dehydrogenase-like protein 1;Putative steroid dehydrogenase let-767;Testosterone 17-beta-dehydrogenase 3;Short-chain dehydrogenase/reductase family protein
Cs1g23090	0.120665	0.0167335	Putative uncharacterized protein Sb02g034420;L-ascorbate oxidase homolog;Monocopper oxidase-like protein SKU5;Laccase-3;Laccase-2;Laccase-1
Cs1g12600	0.0903732	0.0168062	Phospholipase D (Fragment);Phospholipase D alpha 1;Phospholipase D zeta;Phospholipase D beta 1;Phospholipase D gamma 2;Phospholipase D delta;Phospholipase D epsilon;Phospholipase D1;Phospholipase D
orange1.1t03838	0.145747	0.0169047	Protein phosphatase 2C and cyclic nucleotide-binding/kinase domain-containing protein;Probable protein phosphatase 2C 35;cAMP-dependent protein kinase catalytic subunit PRKX;cAMP-dependent protein kinase catalytic subunit;cAMP-dependent protein kinase catalytic subunit beta;Protein kinase DC2;cAMP-dependent protein kinase type 3;cAMP-dependent protein kinase catalytic subunit alpha;Protein kinase…
Cs8g16320	0.300261	0.0169449	Exosome complex component MTR3;Probable exosome complex exonuclease 1;Chromosome undetermined SCAF9013, whole genome shotgun sequence
Cs7g24590	0.117969	0.0169692	cDNA FLJ78475, highly similar to Homo sapiens glycerol-3-phosphate dehydrogenase 2 (mitochondrial) (GPD2), mRNA;Glycerol-3-phosphate dehydrogenase SDP6, mitochondrial;Glycerol-3-phosphate dehydrogenase, mitochondrial;Probable glycerol-3-phosphate dehydrogenase, mitochondrial;Probable glycerol-3-phosphate dehydrogenase;Glycerol-3-phosphate dehydrogenase 2;Aerobic glycerol-3-phosphate dehydrogenase…
orange1.1t03219	-0.171114	0.0170189	Putative uncharacterized protein Sb04g036820;F-box protein PP2-B11;Putative F-box protein PP2-B2;F-box protein VBF
orange1.1t00836	0.111567	0.0171136	Putative uncharacterized protein At4g28150 (Fragment)
Cs8g19540	-0.22832	0.0171136	Cytosolic class I small heat shock protein 3A;17.5 kDa class I heat shock protein;17.3 kDa class I heat shock protein;18.2 kDa class I heat shock protein;18.5 kDa class I heat shock protein;18.1 kDa class I heat shock protein;17.6 kDa class I heat shock protein 2;17.8 kDa class I heat shock protein;17.7 kDa class I heat shock protein;18.1 kDa class I heat shock protein (Fragment);17.4 kDa class I…
Cs6g08695	-0.119722	0.0171686	Putative uncharacterized protein Sb06g022040
Cs3g13490	-0.0898191	0.0171861	Nuclear transcription factor Y subunit C-9;Nuclear transcription factor Y subunit gamma;Transcriptional activator HAP5;DNA polymerase epsilon subunit 4;Chromatin accessibility complex protein 1;Dr1-associated corepressor homolog;Dr1-associated corepressor;DNA polymerase epsilon subunit C;Putative transcription factor C16C4.22;Ccaat-binding transcription factor, putative
Cs2g06610	-0.0875922	0.0171861	Secretory carrier membrane protein family protein;Secretory carrier-associated membrane protein 3;Putative secretory carrier-associated membrane protein 1
Cs7g10160	-0.129988	0.0172386	F-box protein SKIP14;Non-S-locus F-box-like protein 2411 (Fragment)
Cs9g10410	-0.157731	0.0172851	Probable glutathione S-transferase;Glutathione transferase GST 23;Glutathione S-transferase U7;Probable glutathione S-transferase parA;Probable glutathione S-transferase parC;Probable maleylacetoacetate isomerase;Glutathione S-transferase 2 (Fragment);Glutathione S-transferase, C-terminal;Thioredoxin-like fold
Cs3g03160	0.367785	0.0174312	Formiminotransferase-cyclodeaminase, putative
Cs2g05550	0.406043	0.0174802	Putative uncharacterized protein
Cs6g10500	0.146381	0.0174916	Cytokinin hydroxylase;Cytochrome P450 734A1;Secologanin synthase;Leukotriene-B(4) omega-hydroxylase 2;Leukotriene-B4 omega-hydroxylase 3;Putative uncharacterized protein Sb01g036360
Cs7g13120	-0.0807252	0.0175627	IST1-like protein;IST1 homolog;Regulator of Vps4 activity in the MVB pathway protein
Cs9g11850	-0.0785345	0.0177027	Probable calcium-binding protein CML49;Peflin;Programmed cell death protein 6;Sorcin;Grancalcin;Calpain-A;Putative uncharacterized protein Sb05g002410
orange1.1t00297	0.31509	0.0177589	Probable xyloglucan endotransglucosylase/hydrolase protein 27;Xyloglucan endotransglucosylase/hydrolase protein 4;Xyloglucan endotransglucosylase/hydrolase;Probable xyloglucan endotransglucosylase/hydrolase 1;Beta-glucanase;Brassinosteroid-regulated protein BRU1;Putative xyloglucan endotransglucosylase/hydrolase protein 1;Xyloglucan endotransglycosylase/hydrolase protein 8;Xylanase/beta-glucanase…
Cs5g12930	-0.505143	0.0178187	Probable receptor-like protein kinase At1g67000;G-type lectin S-receptor-like serine/threonine-protein kinase At1g34300;Probable LRR receptor-like serine/threonine-protein kinase At1g56140;Cysteine-rich receptor-like protein kinase 3;Putative cysteine-rich receptor-like protein kinase 39;Protein NSP-INTERACTING KINASE 3;Putative serine/threonine-protein kinase receptor;Probable L-type lectin-doma…
Cs1g03550	-0.167455	0.0178422	Chromodomain-helicase-DNA-binding protein 1-like;ISWI chromatin-remodeling complex ATPase ISW1;Probable global transcription activator SNF2L1;Probable chromatin-remodeling complex ATPase chain;SWI/SNF-related matrix-associated actin-dependent regulator of chromatin subfamily A member 5;Chromatin-remodeling complex ATPase chain Iswi;Putative chromatin-remodeling complex ATPase chain;Chromodomain-h…
Cs6g08620	-0.118032	0.0178448	Putative uncharacterized protein P0034A04.133
Cs3g20790	0.106186	0.0178526	Probable aquaporin NIP5-1;Aquaporin NIP3-1;Nodulin-26;Putative aquaporin NIP4-1;Probable aquaporin NIP-type;Aquaporin-4;Aquaporin AQPAn.G;Probable aquaporin TIP-type RB7-5A;Aquaporin AQPAe.a;Nodulin-like intrinsic protein NIP1-2 (Fragment)
Cs5g02290	-0.070072	0.0178856	AMP-binding enzyme family protein, expressed;Long chain acyl-CoA synthetase 4;Long chain acyl-CoA synthetase 6, peroxisomal;Fatty acyl-CoA synthetase A;Long-chain-fatty-acid--CoA ligase 5;Fatty acyl-CoA synthetase B;Long chain acyl-CoA synthetase 9, chloroplastic
Cs3g26210	-0.13102	0.0178856	Putative uncharacterized protein Sb06g017025 (Fragment)
Cs5g07290	-0.247468	0.017932	Snurportin-1;cDNA FLJ30079 fis, clone BGGI12000544, highly similar to Snurportin-1 (RNA U transporter 1)
orange1.1t00609	0.093482	0.017932	Peptidase C1A, papain;Somatotropin hormone;Peptidase C1, propeptide;Cathepsin B;Cathepsin B-like cysteine proteinase;Gut-specific cysteine proteinase;Cathepsin B-like CP3;Tubulointerstitial nephritis antigen;Cathepsin B-like cysteine proteinase 3 (Fragment);Dipeptidyl peptidase 1 (Fragment);Tubulointerstitial nephritis antigen-like;Dipeptidyl peptidase 1;Uncharacterized peptidase C1-like protein …
Cs7g26440	-0.105571	0.0179458	Protein CASP;Homeobox protein cut-like 1;Brain cDNA, clone MNCb-2844, similar to Mus musculus mCASP (cux) mRNA
Cs9g06560	-0.0982627	0.0179545	Putative uncharacterized protein
Cs3g23250	-0.316873	0.0180343	Putative uncharacterized protein OJ2055_H10.30
Cs1g17650	-0.194874	0.0180445	EARLY flowering 4 protein, putative, expressed;Protein ELF4-LIKE 4;Protein EARLY FLOWERING 4
Cs6g20340	-0.10483	0.0182673	Probable inactive receptor kinase At1g27190;Probable LRR receptor-like serine/threonine-protein kinase At1g69990;Probably inactive leucine-rich repeat receptor-like protein kinase At5g48380;Leucine-rich repeat receptor protein kinase EXS;Serine/threonine-protein kinase BRI1-like 1;Brassinosteroid LRR receptor kinase;Systemin receptor SR160;Protein BRASSINOSTEROID INSENSITIVE 1;Receptor-like prote…
Cs7g09640	0.164754	0.0183834	Putative uncharacterized protein;Cytochrome P450 71B35;2-methylbutanal oxime monooxygenase;4-hydroxyphenylacetaldehyde oxime monooxygenase;Premnaspirodiene oxygenase;Cytochrome P450 71D11 (Fragment);5-epiaristolochene 1,3-dihydroxylase;Bifunctional dihydrocamalexate synthase/camalexin synthase;Germacrene A oxidase
Cs6g06370	-0.0904665	0.0184455	E3 ubiquitin-protein ligase UBR2;Chromosome 17 SCAF14760, whole genome shotgun sequence. (Fragment)
Cs3g12310	-0.277117	0.018657	Chromosome undetermined SCAF14565, whole genome shotgun sequence. (Fragment);Protein BONZAI 3;Copine-2;Copine-3;Copine-1;Copine-7;Copine-4;Copine-9;Copine-8;Copine-C;Copine-6;Copine-A;Copine-5;Nicotinic receptor-associated protein 1;Copine-B;Copine-E;Copine-D;Copine-F;Copine family protein 5
Cs3g26700	0.186639	0.0188945	24-methylenesterol C-methyltransferase 2;Cycloartenol-C-24-methyltransferase 1;Probable cycloartenol-C-24-methyltransferase 1;Sterol 24-C-methyltransferase;Glycine/sarcosine/dimethylglycine N-methyltransferase;Sarcosine/dimethylglycine N-methyltransferase;Dimethylglycine N-methyltransferase;Demethylmenaquinone methyltransferase;Phosphoethanolamine N-methyltransferase 3;Ubiquinone/menaquinone bios…
Cs2g28540	-0.091904	0.0189157	DNA repair protein UVH3;DNA repair protein complementing XP-G cells homolog;DNA repair protein complementing XP-G cells;Flap endonuclease GEN homolog 1;Flap endonuclease GEN-like 2;Flap endonuclease 1;Exodeoxyribonuclease 1;Putative uncharacterized protein Sb01g043560
Cs3g21730	0.242066	0.0189157	Peroxidase 12;Cationic peroxidase 1;Peroxidase N;Peroxidase C1C (Fragment);Lignin-forming anionic peroxidase;Putative uncharacterized protein Sb03g046810
Cs5g11360	0.317152	0.0189855	Putative uncharacterized protein Sb01g032180
Cs5g31120	-0.0950486	0.0192034	UPF0396 protein;NF-kappa-B-activating protein;NKAP-like protein;Testis cDNA clone: QtsA-12363, similar to human chromosome 6 open reading frame 194 (C6orf194),
Cs5g23240	0.465696	0.0192092	Archaea-specific enzyme related to ProFAR isomerase (HisA) and containing an additional uncharacterized domain
Cs7g31420	0.180985	0.0193157	Putative uncharacterized protein Sb04g032430;Probable aquaporin PIP1-2;Aquaporin PIP1-1;Probable aquaporin PIP-type 7a;Aquaporin PIP 1-3;Aquaporin PIP-type;Aquaporin-1;Aquaporin-4
Cs5g31040	-0.140031	0.0195211	Putative uncharacterized protein OSJNBa0094J09.17;F-box/kelch-repeat protein SKIP30;F-box protein AFR;Influenza virus NS1A-binding protein homolog;Kelch repeat and BTB domain-containing protein 12;Kelch-like protein 35;Influenza virus NS1A-binding protein homolog B
Cs7g03720	-0.191957	0.0196745	E3 ubiquitin-protein ligase RING1-like;RING finger protein 126-B;RING-H2 finger protein ATL43;Putative RING-H2 finger protein ATL35;NEP1-interacting protein-like 1;NEP1-interacting protein 1;Putative uncharacterized protein Sb03g011120
Cs6g06130	-0.142599	0.0196975	Chromodomain-helicase-DNA-binding protein 4;Chromodomain-helicase-DNA-binding protein 3 homolog;Histone-lysine N-methyltransferase MLL2;Autoimmune regulator;CHD3-type chromatin-remodeling factor PICKLE;Acyl-CoA N-acyltransferase with RING/FYVE/PHD-type zinc finger domain-containing protein (Fragment)
Cs2g14520	0.164751	0.0198058	Lysosomal alpha-mannosidase;Alpha-mannosidase F;Alpha-mannosidase 2 (Fragment);Glycosyl hydrolase family 38 protein, putative, expressed
Cs3g16490	-0.624792	0.019812	Putative uncharacterized protein OSJNBb0113I20.15;EPIDERMAL PATTERNING FACTOR-like protein 2
orange1.1t00357	-0.206348	0.019812	F-box/kelch-repeat protein SKIP4;Putative F-box/kelch-repeat protein At4g39290;Kelch-like protein 2;Kelch repeat and BTB domain-containing protein 10;Kelch-like protein diablo;Putative uncharacterized protein Sb01g022240
Cs1g04070	0.319404	0.019812	Tetratricopeptide repeat domain-containing protein
Cs7g10590	0.110351	0.019812	Putative uncharacterized protein Sb01g001600;60S ribosomal protein L17-2;50S ribosomal protein L22P
Cs7g03800	-0.131617	0.019812	Membrane associated ring finger 1,8, putative;ERAD-associated E3 ubiquitin-protein ligase DOA10;E3 ubiquitin-protein ligase MARCH4
Cs6g17150	-0.55323	0.0198357	3'-N-debenzoyl-2'-deoxytaxol N-benzoyltransferase, putative;Salutaridinol 7-O-acetyltransferase;Vinorine synthase;BAHD acyltransferase At5g47980
orange1.1t00571	0.161486	0.0198357	Two-component response regulator-like APRR5;Two-component response regulator ARR12;3',5'-cyclic-nucleotide phosphodiesterase regA;Putative two-component response regulator ARR20;Transcriptional regulatory protein zraR;Putative two-component response regulator-like APRR4;Transcriptional regulatory protein CseB;Transcription factor SKN7;Zinc finger protein CONSTANS-LIKE 4;CAI-1 autoinducer sensor k…
Cs9g03790	-0.117998	0.0198357	Phospholipase D p1;Phospholipase D1;Uncharacterized protein C2F7.16c;Phospholipase D B;Phospholipase D C;Phospholipase D A;Phospholipase D delta;Phospholipase D zeta;Phospholipase D gamma 3;Phospholipase D alpha 2;Phospholipase D epsilon;Phospholipase D beta 1;Chromosome undetermined scaffold_106, whole genome shotgun sequence
Cs7g13290	-0.364961	0.0199168	Putative uncharacterized protein OSJNBa0007M04.25
Cs5g20520	-0.169317	0.0199211	Putative uncharacterized protein
Cs2g06820	-0.156316	0.0199211	HAD-superfamily hydrolase, subfamily IA, variant 3 containing protein, expressed;Riboflavin kinase;Putative riboflavin kinase;Pseudouridine-5'-monophosphatase;Probable pseudouridine-5'-monophosphatase;Protein CbbY;Riboflavin biosynthesis protein ribF;Putative beta-phosphoglucomutase;Putative uncharacterized hydrolase YKL033W-A;Phosphatase YqaB;Protein CbbY, chromosomal;Protein CbbY, plasmid;Uncha…
Cs3g24360	-0.13899	0.0199211	Protein DA1;Actin-binding LIM protein 3;LIM domain-binding protein 3;LIM domain-containing protein, putative, expressed
Cs5g04970	-0.169812	0.0200665	Probable alpha-mannosidase I MNS5;ER degradation-enhancing alpha-mannosidase-like 1;ER degradation-enhancing alpha-mannosidase-like protein 1;Mannosyl-oligosaccharide 1,2-alpha-mannosidase IA;Mannosyl-oligosaccharide 1,2-alpha-mannosidase IB;Mannosyl-oligosaccharide 1,2-alpha-mannosidase IA (Fragment);Mannosyl-oligosaccharide 1,2-alpha-mannosidase IC;Endoplasmic reticulum mannosyl-oligosaccharide…
orange1.1t02031	-0.0876904	0.0200843	PRL1-interacting factor-like protein (Fragment)
Cs7g06840	-0.102856	0.0202116	Zinc finger protein CONSTANS-LIKE 4;Zinc finger protein CONSTANS;Zinc finger protein HD1;Probable salt tolerance-like protein At1g78600;Salt tolerance protein;Salt tolerance-like protein;Putative zinc finger protein At1g68190;Protein CHLOROPLAST IMPORT APPARATUS 2;Two-component response regulator-like APRR3;Putative uncharacterized protein At5g24930 (Fragment)
Cs1g24520	-0.0988236	0.0202116	CC-NBS-LRR putative disease resistance protein (Fragment);Disease resistance RPP13-like protein 4;Putative disease resistance protein RGA3;Putative inactive disease susceptibility protein LOV1;Putative late blight resistance protein homolog R1B-19;Probable disease resistance protein At5g63020
Cs8g17560	-0.176502	0.0202253	DNA-directed RNA polymerase III subunit RPC1;DNA-directed RNA polymerase II subunit rpb1;DNA-directed RNA polymerase subunit A';DNA-directed RNA polymerase subunit 1;DNA-directed RNA polymerase I subunit RPA1;DNA-directed RNA polymerase II subunit RPB1 (Fragments);Probable DNA-directed RNA polymerase subunit 1 homolog;Probable RPO31-DNA-directed RNA polymerase III, 160 KD subunit
Cs7g09650	-0.108577	0.0204954	Uncharacterized protein At3g49055;Putative uncharacterized protein Sb02g011350
Cs1g06290	0.202038	0.0207021	Vesicle-associated protein 4-1;Putative uncharacterized protein Sb02g036280
Cs1g22190	-0.110475	0.020736	Transducin (Beta)-like 1X-linked receptor 1 (Predicted);F-box-like/WD repeat-containing protein TBL1Y;F-box-like/WD repeat-containing protein ebi;Uncharacterized WD repeat-containing protein alr3466;Vegetative incompatibility protein HET-E-1;POC1 centriolar protein homolog B;WD repeat-containing protein 69;Lissencephaly-1 homolog;POC1 centriolar protein homolog A;Transcription initiation factor T…
Cs4g12360	0.352676	0.020736	Ribosomal protein S7 (Fragment);30S ribosomal protein S7, chloroplastic
Cs3g23850	-0.0766383	0.0207729	Calcineurin-like phosphoesterase domain-containing protein
Cs7g02070	0.22447	0.0212582	Alpha-N-acetylglucosaminidase;Alpha-N-acetylglucosaminidase (Sanfilippo disease IIIB)
Cs4g07700	-0.172177	0.0212582	Similarity to phosphatidylinositol/phosphatidylcholine transfer protein;Sec14 cytosolic factor;CRAL-TRIO domain-containing protein YKL091C;SEC14-like protein 1;Protein real-time
orange1.1t03667	-0.12628	0.0212677	CWF19-like protein 2;CWF19-like protein 2 homolog;Pre-mRNA-splicing factor cwf19;cDNA FLJ77616, highly similar to Homo sapiens CWF19-like 2, cell cycle control(CWF19L2), mRNA
Cs6g17530	0.540904	0.0213616	DELLA protein GAI;DELLA protein GAI1;DELLA protein GAIP-B;DELLA protein GAIP;DELLA protein RGA;Chitin-inducible gibberellin-responsive protein 2;Scarecrow-like transcription factor PAT1;Scarecrow-like protein 5;Protein SCARECROW;Nodulation-signaling pathway 2 protein;Protein MONOCULM 1;DELLA domain GRAS family transcription factor, GA insensitive (GAI), GA1-3 1 (RGA1) repressor protein
Cs4g19620	-0.0948716	0.0213982	Splicing factor 3B subunit 1;U2 snRNP component prp10;Putative uncharacterized protein Sb03g001680
Cs4g09130	0.157073	0.0214951	ABC transporter C family member 3;Putative ABC transporter C family member 15;Multidrug resistance-associated protein 1;Canalicular multispecific organic anion transporter 1;Uncharacterized ABC transporter ATP-binding protein/permease C359.05;ATP-binding cassette transporter abc2;Metal resistance protein YCF1;ATP-binding cassette sub-family C member 11;Bile pigment transporter 1;ATP-dependent bil…
Cs1g06740	-0.149625	0.0215891	Putative peroxisomal membrane protein, 5'-partial (Fragment);Protein SYM1
Cs6g19610	-0.396189	0.0215891	Putative uncharacterized protein Sb01g036260;Receptor-like protein kinase FERONIA;Putative receptor-like protein kinase At5g39000;Probable receptor-like protein kinase At5g38990;Receptor-like protein kinase ANXUR2;Receptor-like protein kinase THESEUS 1;Receptor-like protein kinase HERK 1;Serine/threonine-protein kinase At3g07070;Probable LRR receptor-like serine/threonine-protein kinase At2g28960…
Cs3g21160	0.087942	0.0215891
Cs1g17660	0.625835	0.0215891	NADH:ubiquinone oxidoreductase complex I intermediate-associated protein 30
Cs7g07690	0.103236	0.0217067	Probable nucleoredoxin 3;Nucleoredoxin;Tryparedoxin;Nucleoredoxin-like protein 1;Protein disulfide isomerase (PDI)-like protein 2
Cs2g09790	0.183015	0.0217642	Ferredoxin--NADP reductase, root isozyme, chloroplastic;Ferredoxin--NADP reductase, root isozyme 1, chloroplastic;Ferredoxin--NADP reductase, root-type isozyme, chloroplastic;Ferredoxin--NADP reductase, embryo isozyme, chloroplastic;Ferredoxin--NADP reductase, chloroplastic;Ferredoxin--NADP reductase, cyanelle;Ferredoxin--NADP reductase, leaf isozyme 2, chloroplastic;Ferredoxin--NADP reductase, l…
Cs5g05470	-0.0842667	0.0217674	Poly polymerase catalytic domain containing protein, expressed;Probable inactive poly [ADP-ribose] polymerase SRO5;Inactive poly [ADP-ribose] polymerase RCD1
Cs7g23440	-0.249369	0.0218614	Transposon protein, putative, CACTA, En/Spm sub-class
orange1.1t00244	-0.12184	0.0218614	Putative uncharacterized protein Sb01g041110
Cs5g26730	0.149059	0.0218614	APRL3-Zea mays adenosine 5'-phosphosulfate reductase-like;5'-adenylylsulfate reductase-like 7
Cs3g24285	-0.11054	0.0220413
orange1.1t00900	-0.112054	0.0220413	Serine/threonine protein phosphatase 2A 57 kDa regulatory subunit B' beta isoform;Serine/threonine protein phosphatase 2A 57 kDa regulatory subunit B' alpha isoform;Serine/threonine protein phosphatase 2A 57 kDa regulatory subunit B' epsilon isoform;Serine/threonine protein phosphatase 2A 59 kDa regulatory subunit B' gamma isoform;Serine/threonine protein phosphatase 2A 57 kDa regulatory subunit …
Cs9g03300	0.0926138	0.0221286	RUBISCO SUBUNIT BINDING-PROTEIN BETA-2 SUBUNIT (60 KD CHAPERONIN (IC));Chaperonin 60 subunit beta 1, chloroplastic;RuBisCO large subunit-binding protein subunit beta, chloroplastic;RuBisCO large subunit-binding protein subunit beta, chloroplastic (Fragment);60 kDa chaperonin 2;RuBisCO large subunit-binding protein subunit beta-1 (Fragment)
Cs7g28130	0.565711	0.0222081	Chalcone--flavonone isomerase;Chalcone--flavonone isomerase A;Chalcone--flavonone isomerase C;Chalcone--flavonone isomerase (Fragment);Chalcone--flavonone isomerase B;Putative uncharacterized protein Sb01g003330
Cs2g16580	0.364927	0.0222191
Cs7g01360	0.188128	0.0222665	Amygdalin hydrolase isoform AH I (Precursor);Beta-glucosidase 12;Furcatin hydrolase;Isoflavonoid 7-O-beta-apiosyl-glucoside beta-glycosidase;Vicianin hydrolase (Fragment);Cyanogenic beta-glucosidase (Fragment);Non-cyanogenic beta-glucosidase;Putative beta-glucosidase 41;Beta-glucosidase 26, peroxisomal;Myrosinase 4;Probable inactive beta-glucosidase 25;Beta-glucosidase, chloroplastic
Cs6g14330	0.0930183	0.0223503	Putative uncharacterized protein Sb01g041800;Ubiquitin-60S ribosomal protein L40;40S ribosomal protein S14-3
Cs8g18120	0.0899041	0.0225121	Chromosome undetermined SCAF14565, whole genome shotgun sequence;Histone H4;Histone H4 variant TH011
Cs7g23250	-0.0964732	0.0225211	Exocyst complex component 7;Exocyst complex protein EXO70;Retrotransposon protein, putative, unclassified, expressed
Cs9g19370	-0.0747274	0.0226072	Dentin sialophosphoprotein-related protein
Cs7g13140	-0.085776	0.0226072	Serine/threonine-protein kinase PRP4 homolog;Serine/threonine-protein kinase prp4;Dual specificity tyrosine-phosphorylation-regulated kinase mbk-1;Dual specificity protein kinase pom1;Serine/threonine-protein kinase minibrain;Probable serine/threonine-protein kinase dyrk1;Homeodomain-interacting protein kinase 2;Probable serine/threonine-protein kinase yakA;Probable serine/threonine-protein kinas…
Cs3g17600	-0.104744	0.0226297	Serine/threonine-protein kinase PEPKR2;Calcium-dependent protein kinase 29;Calcium-dependent protein kinase isoform 2;Calcium/calmodulin-dependent protein kinase type 1G;Phosphoenolpyruvate carboxylase kinase 2;Myosin light chain kinase A;Calcium/calmodulin-dependent protein kinase type II;Calcium-dependent protein kinase, isoform AK1, putative, expressed
Cs1g19380	0.193446	0.0227209	Serine/threonine-protein kinase SRK2H;Abscisic acid-inducible protein kinase (Fragment);5'-AMP-activated serine/threonine-protein kinase catalytic subunit alpha;SNF1-related protein kinase catalytic subunit alpha KIN10;CBL-interacting protein kinase 21;SNF1-like protein kinase ssp2;CBL-interacting serine/threonine-protein kinase 23;Probable serine/threonine-protein kinase DDB_G0277165;5'-AMP-acti…
Cs5g30640	0.379927	0.0227209	Calcium-transporting ATPase 12, plasma membrane-type;Putative calcium-transporting ATPase 13, plasma membrane-type;Probable calcium-transporting ATPase 5, plasma membrane-type;Calcium-transporting ATPase 1, chloroplastic;Calcium-transporting ATPase PAT1;Plasma membrane calcium-transporting ATPase 2;Plasma membrane calcium-transporting ATPase 2 (Fragment);Probable calcium-transporting ATPase;Calci…
Cs1g15830	0.489291	0.0228483	IAA16-auxin-responsive Aux/IAA family member;Auxin-responsive protein IAA26;Auxin-induced protein AUX28
Cs6g01170	-0.0910129	0.0229645	Putative RNA polymerase II subunit B1 CTD phosphatase RPAP2;RNA polymerase II subunit B1 CTD phosphatase Rpap2;Putative uncharacterized protein upg3 (Similar to hypothetical protein loc79871) (Fragment)
Cs2g28010	0.502758	0.0229645	Proteasome assembly chaperone 3;Proteasome (Prosome, macropain) assembly chaperone 3
Cs5g33020	-0.132109	0.0231702	LSM4 homolog, U6 small nuclear RNA associated (S. cerevisiae);Probable U6 snRNA-associated Sm-like protein LSm4;U6 snRNA-associated Sm-like protein LSm4;Small nuclear ribonucleoprotein Sm D3;Probable small nuclear ribonucleoprotein Sm D3
Cs5g22930	0.328336	0.0232569	Putative uncharacterized protein Sb02g029850
Cs9g04100	-0.501541	0.0233136	Fibronectin, type III domain protein (Precursor)
Cs5g10370	-0.0863292	0.0233587	Predicted regulator of the ubiquitin pathway (Contains UAS and UBX domains) (ISS);FAS-associated factor 1
Cs6g05810	-0.0922595	0.0233742	Histone H2B (Fragment);Histone H2B.3;Histone H2B.3 (Fragment);Probable histone H2B.1;Histone H2B type 1-L
Cs1g20720	0.0940282	0.0233762	Oligopeptidase A, Metallo peptidase, MEROPS family M03A;Oligopeptidase A;Mitochondrial intermediate peptidase
Cs5g06400	0.195226	0.0234143	E3 ubiquitin-protein ligase RGLG2;Copine family protein 2;Copine-1;Copine-2;Copine-8;Copine-9;Copine-5;Copine-3;Copine-7;Copine-A;Copine-6;Copine-4;Copine-E;Protein BONZAI 2;Copine-B;Copine (Calcium-dependent phospholipid-binding protein) family protein
Cs3g09500	-0.138258	0.0234286	Putative uncharacterized protein Sb06g027540;Trihelix transcription factor GT-3b;Zinc finger and SCAN domain-containing protein 29;Zinc finger protein with KRAB and SCAN domains 2
Cs2g17050	0.183838	0.0235822	Phosphoglucomutase/phosphomannomutase, C-terminal domain, putative;Phosphoglucomutase, cytoplasmic;Probable phosphoglucomutase, cytoplasmic 2;Phosphoglucomutase, chloroplastic;Phosphoglucomutase-1;Phosphoglucomutase;Probable phosphoglucomutase;Phosphoglucomutase-2;Phosphoglucomutase-like protein 5
Cs2g09460	-0.179924	0.0236891	Metallo-beta-lactamase domain-containing protein;Putative hydrolase C777.06c
Cs7g09190	0.21302	0.023743	Putative uncharacterized protein Sb03g035610;Protein TRANSPARENT TESTA 12;MATE efflux family protein DTX1;Multidrug and toxin extrusion protein 1;Uncharacterized transporter YDR338C
Cs4g05350	-0.0946143	0.0239133	Probable leucine-rich repeat receptor-like protein kinase At4g00330;Probable receptor-like protein kinase At1g30570;Receptor-like protein kinase HERK 1;Receptor-like protein kinase THESEUS 1;Nodulation receptor kinase;Putative receptor-like protein kinase At5g39000;Wall-associated receptor kinase-like 20;Probable LRR receptor-like serine/threonine-protein kinase At1g06840;Receptor-like protein ki…
Cs8g17110	0.257217	0.0239667	Probable adenylate kinase isoenzyme 6;Adenylate kinase isoenzyme 6;Putative adenylate kinase HBR1;(R)-specific enoyl-CoA hydratase;Chromosome undetermined SCAF14638, whole genome shotgun sequence. (Fragment)
Cs5g09120	0.300348	0.0241102	Putative uncharacterized protein OSJNBa0040E01.12
Cs2g11600	0.209943	0.0241599	C-type lectin receptor-like tyrosine-protein kinase At1g52310;PTI1-like tyrosine-protein kinase At3g15890;Proline-rich receptor-like protein kinase PERK1;Protein STRUBBELIG-RECEPTOR FAMILY 8;Putative proline-rich receptor-like protein kinase PERK6;Protein kinase 2B, chloroplastic;Probable LRR receptor-like serine/threonine-protein kinase At1g53440;Serine/threonine-protein kinase PBS1;Phytosulfoki…
Cs7g01200	0.372364	0.0241599	Callose synthase 2;Putative callose synthase 6;1,3-beta-glucan synthase component FKS1;1,3-beta-glucan synthase component family protein, expressed
Cs5g33550	0.109666	0.024264	Ribosomal protein L19 (Fragment);60S ribosomal protein L19-1;50S ribosomal protein L19e;60S ribosomal protein L19 (Fragment)
Cs4g06820	-0.0802746	0.024429	Putative uncharacterized protein Sb01g045110;Polyphosphoinositide phosphatase;Uncharacterized protein C1093.03;Phosphatidylinositide phosphatase SAC1;Synaptojanin-2;Inositol-1,4,5-trisphosphate 5-phosphatase 1
Cs4g18720	0.421693	0.0244942	Hydrogen-transporting ATP synthase, rotational mechanism, putative
Cs2g19750	-0.584593	0.0244961	Fasciclin-like arabinogalactan family protein
Cs3g14410	-0.0941395	0.0245673	cDNA clone:001-208-C08, full insert sequence (Fragment);Pre-mRNA-splicing factor SF2;Serine/arginine-rich splicing factor 1;Probable splicing factor, arginine/serine-rich 3;Serine-arginine protein 55;RNA-binding protein 1;Arginine/serine-rich-splicing factor RSP31;Cleavage stimulation factor subunit 2;Cold-inducible RNA-binding protein
Cs6g09920	-0.101442	0.0246504	Membrane attack complex component/perforin/complement C9
orange1.1t03248	0.079783	0.0246525	Succinate-semialdehyde dehydrogenase, mitochondrial;Succinate-semialdehyde dehydrogenase [NADP+] GabD;Succinate-semialdehyde dehydrogenase [NADP+];Probable succinate-semialdehyde dehydrogenase [NADP+];Putative succinate-semialdehyde dehydrogenase C1002.12c [NADP+];Betaine aldehyde dehydrogenase, chloroplastic;Betaine aldehyde dehydrogenase 2, mitochondrial;Betaine aldehyde dehydrogenase;Aldehyde …
Cs9g01570	-0.120681	0.0248039	ADP-ribosylation factor;Putative uncharacterized protein Sb03g010350
Cs8g06410	-0.11286	0.0248217	NADH dehydrogenase (Ubiquinone) Fe-S protein 8, 23kDa (NADH-coenzyme Q reductase);NADH dehydrogenase [ubiquinone] iron-sulfur protein 8-B, mitochondrial;NADH-ubiquinone oxidoreductase subunit 8;Probable NADH dehydrogenase [ubiquinone] iron-sulfur protein 8, mitochondrial;NADH-quinone oxidoreductase subunit I;NADH-quinone oxidoreductase subunit 9;NADH-ubiquinone oxidoreductase 23 kDa subunit, mito…
Cs2g07320	0.125454	0.0248393	DNA-binding storekeeper protein-related transcriptional regulator (Fragment)
Cs8g05820	-0.0988835	0.0248796	Autophagy-related protein 2;Putative peripheral membrane protein required for the formation of cytosolic vesicles
Cs7g29570	0.593272	0.0249507	Probable WRKY transcription factor 70;WRKY transcription factor 55;Protein WRKY1;WRKY74-superfamily of TFs having WRKY and zinc finger domains
Cs5g14020	-0.0756091	0.0249582	Protein transport protein Sec61 subunit alpha;Protein transport protein Sec61 subunit alpha-like 1;Protein transport protein Sec61 subunit alpha isoform 2;Protein transport protein Sec61 subunit alpha isoform B;Protein transport protein Sec61 subunit alpha isoform A;Protein transport protein SEC61;Preprotein translocase subunit secY;Uncharacterized protein C19G7.17;Sec sixty-one protein homolog;P…
Cs9g17690	0.143371	0.0249741	Putative transporter arsB;P protein;Putative uncharacterized protein Sb01g020450
Cs6g16890	0.235369	0.0250502	Proline-rich family protein, putative, expressed
Cs9g17780	0.27061	0.0250511	Predicted protein (Fragment)
Cs5g12190	0.301561	0.0251679	Putative phytochelatin synthetase, 3'-partial (Fragment);Protein COBRA;COBRA-like protein 1
orange1.1t03318	-4.44235	0.0251679	Putative uncharacterized protein Sb0057s002150 (Fragment)
Cs6g11130	0.416837	0.0251679	Putative uncharacterized protein Sb04g032920
Cs5g19200	-0.119123	0.0252456	Eukaryotic translation initiation factor 2D;Translation machinery-associated protein 22;Novel protein similar to H.sapiens LGTN, ligatin (LGTN, zgc:63669)
Cs5g30740	0.299018	0.0253016	Probable protein phosphatase 2C 51;Putative protein phosphatase 2C 76;Protein phosphatase 2C 16;Integrin-linked kinase-associated serine/threonine phosphatase 2C;Protein phosphatase 1K, mitochondrial;Putative uncharacterized protein Sb05g022820
Cs4g12250	-0.109055	0.0254326	Formin-like protein 5;Protein diaphanous homolog 3;Formin-F;Delphilin;Putative uncharacterized protein Sb01g043600
Cs1g19500	0.100493	0.0256872	Suppressor of gene silencing 3 protein (Fragment);Protein SUPPRESSOR OF GENE SILENCING 3;Protein SUPPRESSOR OF GENE SILENCING 3 homolog
Cs8g05290	-0.216514	0.0257158	UDP-glucose: chalcononaringenin 2'-O-glucosyltransferase;UDP-glycosyltransferase 73B3;UDP-glucosyl transferase 73B2;Anthocyanin 3'-O-beta-glucosyltransferase;Abscisate beta-glucosyltransferase;Anthocyanidin 3-O-glucosyltransferase 4 (Fragment);Hydroquinone glucosyltransferase
orange1.1t03220	0.116043	0.0257226	Chaperonin containing t-complex protein 1, gamma subunit, tcpg, putative;T-complex protein 1 subunit gamma;Thermosome subunit alpha;Thermosome subunit;Thermosome subunit beta;Thermosome subunit beta (Fragment);T-complex protein 1 subunit epsilon
Cs4g08720	-0.094661	0.0257784	Nuclear transcription factor Y subunit B-9;Nuclear transcription factor Y subunit beta;Nuclear transcription factor Y subunit B;Transcriptional activator HAP3;Nuclear transcription factor Y subunit beta (Fragment);Protein Dr1 homolog;Protein Dr1;Negative cofactor 2 complex subunit beta;DNA polymerase epsilon subunit 3;Ccaat-binding transcription factor subunit A, putative (Fragment)
Cs2g07090	0.255909	0.0258677	Calcium-binding protein PBP1;Calcium-binding protein KIC;Caltractin;Caltractin (Fragment);Centrin-2;Centrin-1;Centrin-3;Cell division control protein 31;Calmodulin-B;Calmodulin;Calmodulin-A;Calmodulin-1;Squidulin;Calmodulin-1/4;Calmodulin-6;Calmodulin-related protein;Calmodulin-2;Calmodulin-7;Calmodulin-1/11/16;Calmodulin-beta (Fragment);Calmodulin-3;Calcium-binding EF hand family protein (Fragme…
orange1.1t02765	0.202809	0.0258992	ABC transporter C family member 13;Multidrug resistance-associated protein 7;Canalicular multispecific organic anion transporter 1;Metal resistance protein YCF1;ATP-binding cassette transporter abc2;Uncharacterized ABC transporter ATP-binding protein/permease C359.05;Probable multidrug resistance-associated protein lethal(2)03659;Putative ABC transporter C family member 15;Bile pigment transporte…
Cs3g09800	0.37421	0.0259627	Alpha,alpha-trehalose-phosphate synthase [UDP-forming] 5;Probable alpha,alpha-trehalose-phosphate synthase [UDP-forming] 7;Alpha,alpha-trehalose-phosphate synthase [UDP-forming] A;Alpha,alpha-trehalose-phosphate synthase [UDP-forming] B;Alpha,alpha-trehalose-phosphate synthase [UDP-forming] 56 kDa subunit;Trehalose-phosphatase;Trehalose-phosphate synthase;Putative uncharacterized protein Sb01g042…
Cs5g31790	-0.110103	0.0260007	E3 ubiquitin-protein ligase cblA;Probable E3 ubiquitin-protein ligase XBOS34;Apoptosis 1 inhibitor;E3 ubiquitin-protein ligase MYLIP;E3 ubiquitin-protein ligase MYLIP-B;E3 ubiquitin-protein ligase MYLIP-A;Baculoviral IAP repeat-containing protein 3;Inhibitor of apoptosis protein;Putative E3 ubiquitin-protein ligase XBAT34;Putative inhibitor of apoptosis;Neuralized-like protein 1A;E3 ubiquitin-pro…
Cs9g03200	-0.214559	0.0260447	Putative uncharacterized protein (Fragment)
Cs7g24530	-0.123477	0.0260666	Flavin-containing amine oxidase domain-containing protein, putative;Lysine-specific histone demethylase 1 homolog 3;Lysine-specific histone demethylase 1B;Possible lysine-specific histone demethylase 1;Probable polyamine oxidase 4;Polyamine oxidase 3
Cs9g06640	-0.132706	0.0261098	Putative uncharacterized protein AT4g14950 (Fragment);Vacuole membrane protein 1;Vacuole membrane protein 1 homolog;Ectopic P granules protein 3
Cs3g06120	0.262643	0.0261098	Cleavage and polyadenylation specificity factor subunit 3-I;Endoribonuclease YSH1;Integrator complex subunit 11;Integrator complex subunit 11 homolog;Uncharacterized protein MJ0162;Ribonuclease TTHA0252;Testis cDNA, clone: QtsA-15820, similar to human cleavage and polyadenylation specific factor 3, 73kDa(CPSF3),
Cs8g07570	-0.110959	0.0261099	Vacuolar ATP synthase proteolipid subunit 1, 2, 3, putative;V-type proton ATPase 16 kDa proteolipid subunit;V-type proton ATPase subunit c';V-type proton ATPase proteolipid subunit;V-type proton ATPase 16 kDa proteolipid subunit (Fragment);V-type proton ATPase subunit c
Cs5g06260	-0.184432	0.0261694	Manganese-dependent ADP-ribose/CDP-alcohol diphosphatase;Putative uncharacterized protein AlNc14C158G7701
Cs3g12230	-0.158379	0.0261694	3-dehydroquinate dehydratase/shikimate 5-dehydrogenase (Fragment);Bifunctional 3-dehydroquinate dehydratase/shikimate dehydrogenase, chloroplastic;Shikimate dehydrogenase
Cs4g11190	0.103353	0.0263939	Polyubiquitin 10;Polyubiquitin-A;Polyubiquitin-C;Polyubiquitin-F;Polyubiquitin (Fragment);Polyubiquitin-G;Polyubiquitin-H;Ubiquitin-60S ribosomal protein L40;Polyubiquitin-B;Polyubiquitin-J;Polyubiquitin-I;Similar to uniprot|P04838 Saccharomyces cerevisiae YLL039c UBI4 ubiquitin
Cs4g02990	-0.650261	0.02647	UDP-glucoronosyl/UDP-glucosyl transferase family protein;UDP-glycosyltransferase 78D2;Flavonoid 3-O-glucosyltransferase;Anthocyanidin 3-O-glucosyltransferase 2;Kaempferol 3-O-beta-D-galactosyltransferase;Anthocyanidin 3-O-glucosyltransferase 7 (Fragment)
Cs7g07360	-0.136134	0.02647	Zinc finger protein 622;Pre-60S factor REI1;Putative C2H2-type zinc finger protein (Fragment)
Cs7g30140	0.277539	0.0264736	Putative uncharacterized protein OSJNBa0027N19.13;LOB domain-containing protein 15;Protein LATERAL ORGAN BOUNDARIES;Protein IAL1
Cs7g20290	-0.157096	0.0265716	Chromosome 15 SCAF14556, whole genome shotgun sequence;Multiple myeloma tumor-associated protein 2 homolog;Multiple myeloma tumor-associated protein 2;Uncharacterized protein C6G10.10c
Cs2g04380	-0.146382	0.026614	Carboxy-terminal domain RNA polymerase II polypeptide a small phosphatase;Probable phosphatase PSR2;CTD small phosphatase-like protein;Uncharacterized protein C2F7.02c;Phosphatase PSR1;Probable C-terminal domain small phosphatase;Carboxy-terminal domain RNA polymerase II polypeptide A small phosphatase 2;CTD nuclear envelope phosphatase 1A;SH3 domain-containing protein PJ696.02;Protein YSC84;CTD …
orange1.1t00878	0.230405	0.0267136	Putative uncharacterized protein Sb09g001450
Cs3g18200	0.0775102	0.0267915	14-3-3 protein 7;14-3-3-like protein;14-3-3-like protein GF14 epsilon;14-3-3-like protein GF14 iota;14-3-3-like protein D;14-3-3-like protein C;14-3-3-like protein GF14 omicron;14-3-3-like protein B;14-3-3-like protein GF14 mu;14-3-3 protein epsilon;14-3-3-like protein A;14-3-3 protein homolog;DNA damage checkpoint protein rad24;Protein BMH2;14-3-3-like protein GF14 psi;14-3-3-like protein GF14 p…
Cs2g10760	-0.123011	0.0271032	Protein argonaute 2;Protein argonaute-2;Protein argonaute-2 (Fragment);Putative protein tag-76;Eukaryotic translation initiation factor 2c, putative
Cs5g13540	-0.116443	0.0272137	Probable LRR receptor-like serine/threonine-protein kinase At1g53430;Probable leucine-rich repeat receptor-like serine/threonine-protein kinase At3g14840;Cysteine-rich receptor-like protein kinase 11;G-type lectin S-receptor-like serine/threonine-protein kinase B120;Putative G-type lectin S-receptor-like serine/threonine-protein kinase At1g61610;Putative receptor-like protein kinase At4g00960;Put…
Cs2g03840	-0.119279	0.0272679	Probable WRKY transcription factor 28;WRKY transcription factor 1;Probable WRKY transcription factor protein 1;WRKY11-superfamily of TFs having WRKY and zinc finger domains
Cs4g06120	-0.301455	0.0272695	Secologanin synthase;Cytochrome P450 734A1;Cytokinin hydroxylase;Leukotriene-B(4) omega-hydroxylase 2;Putative uncharacterized protein Sb03g028600
Cs2g02910	0.218281	0.0273195	Hepatocellular carcinoma-associated antigen, putative;U3 small nucleolar RNA-associated protein 6
orange1.1t00600	0.451709	0.0274542	Putative uncharacterized protein (Precursor)
Cs6g18960	-0.123535	0.0275476	Translation initiation factor eIF-2B subunit delta;Probable translation initiation factor eIF-2B subunit delta;Translation initiation factor eIF-2B subunit alpha;Novel protein similar to vertebrate eukaryotic translation initiation factor 2B, subunit 4 delta, 67kDa (EIF2B4)
Cs3g19010	-0.176463	0.0275476	Putative glucan endo-1,3-beta-glucosidase GVI (Fragment);Glucan endo-1,3-beta-glucosidase;Glucan endo-1,3-beta-glucosidase, basic isoform;Lichenase;Glucan endo-1,3-beta-glucosidase, basic vacuolar isoform;Lichenase-2 (Fragment);Glucan endo-1,3-beta-glucosidase, basic vacuolar isoform GLB;Glucan endo-1,3-beta-glucosidase, acidic isoform PR-Q';Glucan endo-1,3-beta-glucosidase B;Glucan endo-1,3-beta…
Cs3g13930	0.0811363	0.0276616	Probable linoleate 9S-lipoxygenase 5;Linoleate 9S-lipoxygenase 1;Linoleate 9S-lipoxygenase 6 (Fragment);Linoleate 9S-lipoxygenase A;Linoleate 9S-lipoxygenase 5, chloroplastic;Linoleate 9S-lipoxygenase B;Seed linoleate 9S-lipoxygenase-3;Putative linoleate 9S-lipoxygenase 3;Lipoxygenase 3, chloroplastic;Putative lipoxygenase 5;Probable lipoxygenase 6;Probable lipoxygenase 8, chloroplastic;Lipoxygen…
Cs8g04680	-0.225633	0.0281615	Alpha-L-fucosidase 2 (Alpha-L-fucosidefucohydrolase 2) (Alpha-1,2-fucosidase 2);Alpha-L-fucosidase 2;Alpha-fucosidase A;Probable alpha-fucosidase A
Cs9g19150	0.638169	0.0283311	Heavy-metal-associated domain-containing protein
Cs3g03120	-0.178626	0.0283311	Probable cytochrome c At4g10040;Cytochrome c;Cytochrome c, testis-specific;Putative uncharacterized protein Sb03g042000
orange1.1t05936	0.322506	0.0285724
Cs5g11540	-0.115943	0.0287581	Leucine rich domain-containing protein, putative (Fragment);LRR repeats and ubiquitin-like domain-containing protein At2g30105;Leucine-rich repeat and IQ domain-containing protein 4;Protein lap1;p53-induced protein with a death domain;Protein scribble homolog;Malignant fibrous histiocytoma-amplified sequence 1;Leucine-rich repeat-containing protein 1;Leucine-rich repeat protein soc-2;Leucine-rich…
Cs8g11400	-0.364001	0.0287581	Putative uncharacterized protein B1153F04.33
Cs5g28410	-0.111403	0.0288936	Non-symbiotic hemoglobin 1;Hemoglobin-2;Non-legume hemoglobin;Non-symbiotic hemoglobin 0;Hemoglobin-1;Hemoglobin A;Leghemoglobin;Leghemoglobin-3;Leghemoglobin-2;Leghemoglobin-1;Leghemoglobin A;Non-symbiotic hemoglobin 1, putative, expressed
Cs6g19590	-0.177708	0.029125	Putative uncharacterized protein OSJNBb0040H10.18
Cs2g10990	-0.697046	0.0291539	Anthocyanidin 3-O-glucosyltransferase 1;UDP-glycosyltransferase 71B7;Anthocyanidin 3-O-glucosyltransferase 6 (Fragment);Hydroquinone glucosyltransferase;Baicalein 7-O-glucuronosyltransferase;Zeatin O-glucosyltransferase;Zeatin O-xylosyltransferase;Abscisate beta-glucosyltransferase;UDP-glucoronosyl/UDP-glucosyl transferase family protein
Cs5g22700	-0.116617	0.0293707	Putative ubiquitin-interacting factor 6 (Fragment)
Cs4g06245	-0.276731	0.0293925	Myosin motor domain-containing protein and DIL domain-containing protein;Myosin-H heavy chain;Myosin-J heavy chain;Myosin-VIIa;Myosin-2 heavy chain, non muscle;Myosin-2 heavy chain;Myosin type-2 heavy chain 2;Myosin-2;Myosin-Vb;Myosin-4;Myosin-51;Myosin-52;Myosin-2A;Myosin-VIIb;Myosin-Va;Myosin-2B;Myosin-I heavy chain;Unconventional myosin heavy chain 6;Myosin-VI;Myosin ID heavy chain;Myosin-Vc;P…
Cs1g16540	0.126436	0.0293925	Pumilio homolog 23;Putative uncharacterized protein Sb03g012680
Cs9g14020	0.162342	0.0294309	Ndufb11, NADH dehydrogenase 1 beta subcomplex subunit
Cs9g08160	0.239219	0.0294363	E3 ubiquitin protein ligase DRIP2;Probable E3 ubiquitin protein ligase DRIPH;Polycomb group RING finger protein 1;Polycomb complex protein BMI-1;Polycomb group RING finger protein 1 (Fragment);Zinc finger, C3HC4 type (RING finger) containing protein
orange1.1t00471	-0.189868	0.0296011	Hydroquinone glucosyltransferase;UDP-glycosyltransferase 72B1;Anthocyanidin 3-O-glucosyltransferase 5;Baicalein 7-O-glucuronosyltransferase;Anthocyanidin 3-O-glucosyltransferase 2 (Fragment);Zeatin O-glucosyltransferase;Zeatin O-xylosyltransferase;UDP-glucoronosyl/UDP-glucosyl transferase family protein
orange1.1t04276	-0.112132	0.0296406	Protein ELC-like;Protein ELC;Ubiquitin-conjugating enzyme E2 variant 3;Tumor susceptibility gene 101 protein;ESCRT-I complex subunit tsg101;Suppressor protein STP22 of temperature-sensitive alpha-factor receptor and arginine permease;Whole genome shotgun sequence assembly, scaffold_96, strain Mel28
Cs7g04580	-0.0806213	0.0296921	Glutathione S-transferase U17;Probable glutathione S-transferase GSTU6;Glutathione transferase GST 23;Probable glutathione S-transferase parC;Probable glutathione S-transferase parA;Protein ligF;Stringent starvation protein A homolog;Glutathione S-transferase, N-terminal domain containing protein, expressed
orange1.1t01413	0.252513	0.0297349	Serine-threonine protein kinase, plant-type, putative;Probable LRR receptor-like serine/threonine-protein kinase At4g08850;Leucine-rich repeat receptor-like protein kinase PEPR1;Probably inactive leucine-rich repeat receptor-like protein kinase IMK2;Leucine-rich repeat receptor-like tyrosine-protein kinase At2g41820;LRR receptor-like serine/threonine-protein kinase GSO2;Probable leucine-rich repe…
Cs2g26830	-0.18397	0.0300051	Mitochondrial inner membrane protease ATP23;Mitochondrial inner membrane protease ATP23 homolog;Chromosome undetermined SCAF14347, whole genome shotgun sequence
Cs5g28890	-0.150476	0.0300465	Putative uncharacterized protein Sb01g019830
Cs4g18520	0.162019	0.0300465	GCSP_FLAAN Glycine dehydrogenase [decarboxylating], mitochondrial (Glycine decarboxylase) (ISS) (Fragment);Glycine dehydrogenase [decarboxylating] A, mitochondrial;Glycine dehydrogenase [decarboxylating], mitochondrial;Glycine dehydrogenase [decarboxylating] B, mitochondrial;Glycine dehydrogenase [decarboxylating] 2, mitochondrial;Glycine dehydrogenase [decarboxylating]
Cs6g09140	0.0885906	0.0300465	Putative uncharacterized protein Sb01g001850;40S ribosomal protein S4;40S ribosomal protein S4, X isoform;40S ribosomal protein S4, Y isoform 1;40S ribosomal protein S4 (Fragment)
Cs8g18470	0.0755791	0.030069	Metallothionein-like protein
Cs7g05000	0.0893231	0.0301151	Peptidyl-prolyl cis-trans isomerase D;Peptidyl-prolyl cis-trans isomerase slr1251;41 kDa peptidyl-prolyl cis-trans isomerase;Peptidyl-prolyl cis-trans isomerase G;Peptidyl-prolyl cis-trans isomerase B;NK-tumor recognition protein;Peptidyl-prolyl cis-trans isomerase F, mitochondrial;E3 SUMO-protein ligase RanBP2;Peptidyl-prolyl cis-trans isomerase A;Cyclophilin-like peptidyl-prolyl cis-trans isome…
Cs2g14860	-0.110307	0.030197	Pentatricopeptide repeat-containing protein, putative
Cs9g19070	-0.404092	0.0303232	WRKY39v2-superfamily of TFs having WRKY and zinc finger domains;Probable WRKY transcription factor 27;WRKY transcription factor 22;Protein WRKY1
Cs2g06350	-0.0774598	0.0303874	WAPL (Wings apart-like protein regulation of heterochromatin) protein
Cs6g10540	0.245978	0.0305519	Late embryogenesis abundant (LEA) hydroxyproline-rich glycoprotein family
Cs4g17100	0.118037	0.0305573	ABC transporter G family member 32;Pleiotropic drug resistance protein 6;Putative pleiotropic drug resistance protein 7;Probable pleiotropic drug resistance protein 2;Putative uncharacterized protein Sb03g004010
Cs5g22150	-0.198135	0.0305573	Putative uncharacterized protein (Fragment);Putative disease resistance RPP13-like protein 1;Disease resistance protein RGA2;Leucine-rich repeat protein soc-2 homolog;Leucine-rich repeat-containing protein 57
Cs4g08700	-0.214547	0.0308311	Nicotinamide nucleotide adenylyltransferase 1 variant (Fragment);Nicotinamide mononucleotide adenylyltransferase 1;Nicotinamide-nucleotide adenylyltransferase 2;Putative nicotinamide-nucleotide adenylyltransferase C806.06c;Uncharacterized protein F26H9.4
Cs7g01430	0.565836	0.0308451	30S ribosomal protein 2, chloroplastic;33 kDa ribonucleoprotein, chloroplastic;29 kDa ribonucleoprotein B, chloroplastic;31 kDa ribonucleoprotein, chloroplastic;28 kDa ribonucleoprotein, chloroplastic;Ribonucleoprotein At2g37220, chloroplastic;29 kDa ribonucleoprotein A, chloroplastic;30 kDa ribonucleoprotein, chloroplastic;Polyadenylate-binding protein 4;Nucleolysin TIA-1;Nucleolysin TIA-1 isofo…
Cs6g09530	-0.19637	0.0308451	Protein LURP-one-related 15;Protein LURP1;Putative uncharacterized protein Sb02g006895 (Fragment)
Cs6g22180	-0.0854464	0.0309565	cDNA FLJ77018, highly similar to Homo sapiens BLOM7 gamma (BLOM7) mRNA;Protein RIK;UPF0469 protein KIAA0907 homolog;UPF0469 protein KIAA0907
Cs5g02890	0.322278	0.03124	Ribosomal 5S rRNA E-loop binding protein Ctc/L25/TL5 containing protein, expressed;50S ribosomal protein L25
Cs9g10470	0.0888639	0.0313547	Malate dehydrogenase (Fragment);Malate dehydrogenase, cytoplasmic;Probable malate dehydrogenase 3;Malate dehydrogenase
Cs5g33120	-0.0741793	0.031372	Beta-glucosidase 11;Hydroxyisourate hydrolase;Putative beta-glucosidase 5;Probable inactive beta-glucosidase 33;Lactase-phlorizin hydrolase;Vicianin hydrolase (Fragment);Furcatin hydrolase;Putative uncharacterized protein Sb03g037780
Cs2g30760	0.278194	0.031372	RNA recognition motif family protein, expressed;Zinc finger CCCH domain-containing protein 55;Putative zinc finger CCCH domain-containing protein 51
Cs7g26950	0.146699	0.0314526	Putative 40S ribosomal protein S7 (Fragment);40S ribosomal protein S7
Cs3g27450	-0.139252	0.0314526	Armadillo/beta-catenin repeat family protein, putative, expressed;U-box domain-containing protein 43;Putative U-box domain-containing protein 42;E3 ubiquitin-protein ligase PUB22;WD repeat, SAM and U-box domain-containing protein 1;Putative E3 ubiquitin-protein ligase LIN-2;Putative E3 ubiquitin-protein ligase LIN
orange1.1t01719	-0.0792089	0.0314526	Probable pre-mRNA-splicing factor ATP-dependent RNA helicase;Putative pre-mRNA-splicing factor ATP-dependent RNA helicase DHX15;Pre-mRNA-splicing factor ATP-dependent RNA helicase PRP43;Putative pre-mRNA-splicing factor ATP-dependent RNA helicase PRP1 (Fragment);ATP-dependent RNA helicase dhx8;Pre-mRNA-splicing factor ATP-dependent RNA helicase-like protein cdc28;Probable ATP-dependent RNA helica…
Cs3g09850	0.361605	0.0314526
orange1.1t05929	-0.166903	0.0314526
Cs4g10200	-0.360346	0.0315512	Similarity to MYB-related transcription factor
Cs1g06210	-0.188503	0.0316675
Cs4g03700	0.0794196	0.0318264	H(\+)-transporting atpase plant/fungi plasma membrane type, putative;Plasma membrane ATPase 4;ATPase 2, plasma membrane-type;Plasma membrane ATPase 2 (Fragment);Probable plasma membrane ATPase;Putative ATPase, plasma membrane-like;Putative cation-transporting ATPase MJ1226;Probable proton ATPase 1A;Putative Pol polyprotein from transposon element Bs1;Probable cation-transporting ATPase F
Cs6g09330	0.597822	0.0318922	Putative uncharacterized protein OSJNBa0027N19.10;Kelch-like protein diablo;Kelch-like protein 20;Influenza virus NS1A-binding protein homolog A;Kelch-like ECH-associated protein 1;Influenza virus NS1A-binding protein homolog B;Influenza virus NS1A-binding protein homolog;Influenza virus NS1A-binding protein
Cs9g09380	-0.0895377	0.0318931	Heterogeneous nuclear ribonucleoprotein 27C, putative;Heterogeneous nuclear ribonucleoprotein 27C;Uncharacterized RNA-binding protein C660.15;DAZ-associated protein 1;RNA-binding protein Musashi homolog 2;Nuclear polyadenylated RNA-binding protein 4;Heterogeneous nuclear ribonucleoprotein A/B;Heterogeneous nuclear ribonucleoproteins A2/B1;Heterogeneous nuclear ribonucleoprotein A2 homolog 1;Heter…
Cs1g18110	0.469526	0.0318931	Glucose-methanol-choline (Gmc) oxidoreductase, putative;Protein HOTHEAD;(R)-mandelonitrile lyase-like;(R)-mandelonitrile lyase 3
Cs6g18660	-0.0803888	0.031961	Putative uncharacterized protein (Fragment)
Cs3g08580	0.341999	0.0320182	Calcium-transporting ATPase 12, plasma membrane-type;Putative calcium-transporting ATPase 13, plasma membrane-type;Probable calcium-transporting ATPase 5, plasma membrane-type;Calcium-transporting ATPase 1, chloroplastic;Calcium-transporting ATPase PAT1;Plasma membrane calcium-transporting ATPase 2;Plasma membrane calcium-transporting ATPase 2 (Fragment);Probable calcium-transporting ATPase;Calci…
Cs1g06410	0.351101	0.0322165	Cotton fiber expressed protein 1-like protein
Cs1g21890	0.333155	0.0322232	Putative uncharacterized protein Sb03g037610
Cs2g29580	-0.106055	0.0322722	Heterogeneous nuclear ribonucleoprotein, putative, expressed;Heterogeneous nuclear ribonucleoprotein F;Epithelial splicing regulatory protein 1;Heterogeneous nuclear ribonucleoprotein H;Heterogeneous nuclear ribonucleoprotein H2;RNA-binding protein 12;G-rich sequence factor 1;RNA-binding protein fusilli
Cs7g25840	-0.0946471	0.0323551	DUF246 domain-containing protein At1g04910;Putative uncharacterized protein Sb01g036540
Cs8g17200	-0.128251	0.0325492	Phosphatidylinositol transfer protein/retinal degeneration b protein;Phosphatidylinositol transfer protein 1;Membrane-associated phosphatidylinositol transfer protein 1;Phosphatidylinositol transfer protein alpha isoform;Protein retinal degeneration B;Phosphatidylinositol transfer protein beta isoform;Cytoplasmic phosphatidylinositol transfer protein 1
Cs6g07600	0.388386	0.0325943	OTU-like cysteine protease family protein, expressed;OTU domain-containing protein At3g57810
Cs1g07110	-0.0849843	0.0329145	Putative uncharacterized protein Sb04g027250;E3 ubiquitin-protein ligase RMA3;RING finger protein 5;Peroxisome biogenesis factor 10;Helicase-like transcription factor
Cs7g07980	-0.148611	0.0333223
orange1.1t04061	0.241656	0.0333223	Chromosome-associated kinesin KIF4A variant (Fragment);Chromosome-associated kinesin KIF4A;Kinesin-like protein KIF21A;Kinesin-II 85 kDa subunit;Osmotic avoidance abnormal protein 3;Kinesin-1 heavy chain;Kinesin heavy chain isoform 5A;Probable 125 kDa kinesin-related protein;Kinesin heavy chain;Kinesin-related protein 1
orange1.1t01762	0.315665	0.0333312	Peptide chain release factor 1;Putative uncharacterized protein Sb09g002890
orange1.1t00390	0.281224	0.0333312	G-type lectin S-receptor-like serine/threonine-protein kinase SD2-2;Receptor-like serine/threonine-protein kinase SD1-7;Putative G-type lectin S-receptor-like serine/threonine-protein kinase At1g61610;Protein TRANSPARENT TESTA 12;Putative serine/threonine-protein kinase receptor;Probable receptor-like protein kinase At5g20050;Protein NSP-INTERACTING KINASE 3;BRASSINOSTEROID INSENSITIVE 1-associat…
Cs3g26750	0.139389	0.0333312	Serine/threonine-protein kinase HT1;Probable serine/threonine-protein kinase DDB_G0267514;Probable serine/threonine-protein kinase drkA;Probable serine/threonine-protein kinase drkB;Probable serine/threonine-protein kinase drkD;Probable serine/threonine-protein kinase drkC;Putative serine/threonine-protein kinase/receptor R831;Dual specificity protein kinase shkB;Dual specificity protein kinase s…
orange1.1t01720	0.171077	0.0333312	Long chain acyl-CoA synthetase 1;Long chain acyl-CoA synthetase 6, peroxisomal;Fatty acyl-CoA synthetase B;Fatty acyl-CoA synthetase A;Long-chain-fatty-acid--CoA ligase 5;Long chain acyl-CoA synthetase 9, chloroplastic;Octapeptide-repeat antigen (Fragment);Long-chain-fatty-acid--CoA ligase family protein
Cs6g16010	0.068326	0.0333312	UTP--glucose-1-phosphate uridylyltransferase;Probable UTP--glucose-1-phosphate uridylyltransferase 2;Utp-glucose-1-phosphate uridylyltransferase, putative
Cs5g11260	-0.0746229	0.0333312	Eukaryotic translation initiation factor 5A-2;Translation initiation factor 5A;Eukaryotic translation initiation factor 5A (Fragment);Eukaryotic translation initiation factor 5A isoform VIII (Fragment)
Cs7g10260	0.11369	0.0333312	3-oxoacyl-[acyl-carrier-protein] reductase, chloroplastic;3-oxoacyl-[acyl-carrier-protein] reductase 1, chloroplastic;3-oxoacyl-[acyl-carrier-protein] reductase 5, chloroplastic (Fragment);3-oxoacyl-[acyl-carrier-protein] reductase 4 (Fragment);3-oxoacyl-[acyl-carrier-protein] reductase 1;3-oxoacyl-[acyl-carrier-protein] reductase FabG;3-oxoacyl-[acyl-carrier-protein] reductase (Fragments);Nodula…
Cs9g16190	-0.071187	0.0335935	DEAD-box ATP-dependent RNA helicase 7;Nucleolar RNA helicase 2;ATP-dependent RNA helicase DDX50;DEAD-box ATP-dependent RNA helicase 3, chloroplastic;Cold-shock DEAD box protein A homolog;Cold-shock DEAD box protein A;DEAD-box ATP-dependent RNA helicase CshA;Probable ATP-dependent RNA helicase DDX17;Singapore isolate B (sub-type 7) whole genome shotgun sequence assembly, scaffold_0
Cs1g21230	0.180711	0.0336768	Uncharacterized protein At3g49720;Putative uncharacterized protein Sb03g006320
Cs2g27800	-0.206795	0.0337689	Putative uncharacterized protein Sb01g007820;Ananain;Fruit bromelain;Probable cysteine proteinase At3g43960;Actinidain;Papain;Xylem cysteine proteinase 1;Papaya proteinase 4;Caricain;Digestive cysteine proteinase 1;Chymopapain;Cysteine proteinase RD21a;Germination-specific cysteine protease 1;Oryzain alpha chain;Thiol protease SEN102;P34 probable thiol protease;KDEL-tailed cysteine endopeptidase …
Cs7g23530	-0.530165	0.0337803	Electron transporter/ thiol-disulfide exchange intermediate;Uncharacterized protein At5g39865;Glutaredoxin domain-containing cysteine-rich protein CG31559
Cs1g21040	0.552255	0.0338365	LRR receptor-like serine/threonine-protein kinase HSL2;Receptor-like protein kinase HSL1;Leucine-rich repeat receptor-like serine/threonine-protein kinase BAM1;Leucine-rich repeat receptor-like protein kinase PXL1;Receptor protein kinase CLAVATA1;Leucine-rich repeat receptor-like protein kinase TDR;Probable leucine-rich repeat receptor-like protein kinase At5g63930;Probable LRR receptor-like seri…
Cs7g01630	-0.0979101	0.0339515	Chromosome undetermined SCAF14764, whole genome shotgun sequence. (Fragment);Histone-lysine N-methyltransferase MLL4;Histone-lysine N-methyltransferase MLL;Uncharacterized zinc finger protein C28H8.9;Zinc finger protein neuro-d4
Cs9g13630	0.445891	0.0341246	Ethylene-responsive transcription factor 2;Pathogenesis-related genes transcriptional activator PTI5;Ethylene response element binding protein 1 (Fragment)
Cs3g09140	0.485789	0.0342118	Putative uncharacterized protein;Cytochrome P450 82A3;Cytochrome P450 82A1 (Fragment);Flavonoid 3'-monooxygenase;Isoflavone 2'-hydroxylase;Psoralen synthase (Fragment);Premnaspirodiene oxygenase;Psoralen synthase;Beta-amyrin 24-hydroxylase;5-epiaristolochene 1,3-dihydroxylase;Germacrene A oxidase
Cs5g17950	0.210648	0.0342118	GDSL esterase/lipase At1g71691;GDSL esterase/lipase APG;Putative uncharacterized protein Sb03g033460
orange1.1t03063	0.243331	0.0342219	Uracil phosphoribosyltransferase;Uracil phosphoribosyltransferase, chloroplastic;UPP_TOBAC Uracil phosphoribosyltransferase (ISS)
Cs9g16920	-0.380365	0.0342453	F-box protein PP2-A13;Putative F-box protein PP2-B2;Putative uncharacterized protein OJ1439_F07.1
Cs7g29970	0.113239	0.0343316	Alpha-galactosidase;Probable alpha-galactosidase;Alpha-galactosidase A;Alpha-N-acetylgalactosaminidase;Probable alpha-galactosidase D;Alpha-galactosidase D;Probable alpha-galactosidase B;Probable alpha-galactosidase A;Alpha-galactosidase/alpha-n-acetylgalactosaminidase, putative
Cs2g07970	-0.0854654	0.0343316	UPF0051 protein ABCI8, chloroplastic;UPF0051 protein ycf24;Putative UPF0051 protein ABCI9;FeS cluster assembly protein sufB;UPF0051 protein in atpA 3'region (Fragment);ATP-binding cassette transporter, subfamily I, member 11, ABC component protein PpABCI11 (Fragment)
Cs4g16790	-0.0932116	0.0343316	Probable ADP-ribosylation factor GTPase-activating protein AGD14;Arf-GAP domain and FG repeats-containing protein 1;Stromal membrane-associated protein 1;Uncharacterized protein C622.14;ADP-ribosylation factor GTPase-activating protein GCS1;Singapore isolate B (sub-type 7) whole genome shotgun sequence assembly, scaffold_3
Cs7g17850	-0.110486	0.0344917	Putative uncharacterized protein Sb03g026140;Aspartic proteinase-like protein 2
Cs4g07180	0.526832	0.0345679	Putative uncharacterized protein At1g19130/F14D16_18
Cs9g14620	0.0902362	0.0346454	Mitochondrial ketol-acid reductoisomerase (Fragment);Ketol-acid reductoisomerase, chloroplastic;Ketol-acid reductoisomerase, mitochondrial;Probable ketol-acid reductoisomerase, mitochondrial;Ketol-acid reductoisomerase
Cs7g09990	-0.114552	0.0348684	Zinc finger (C3HC4-type RING finger) protein-like
Cs6g18150	0.304465	0.0350916	MATE efflux family protein 7;Protein TRANSPARENT TESTA 12;Multidrug and toxin extrusion protein 1;Uncharacterized transporter C4B3.13;Putative uncharacterized protein Sb09g027830
Cs3g18960	-0.077441	0.0351391	Transferase, transferring glycosyl groups, putative;Beta-1,3-galactosyltransferase 7;Probable beta-1,3-galactosyltransferase 2
Cs2g10770	-0.124156	0.0352034	Protein argonaute 2;Protein argonaute-2;Protein argonaute-2 (Fragment);Putative protein tag-76;Eukaryotic translation initiation factor 2c, putative
Cs1g17240	-0.190136	0.0353994	Putative uncharacterized protein At3g14090 (Fragment)
Cs5g01300	-0.09177	0.035411	Ubiquitin carboxyl-terminal hydrolase 10;Putative ubiquitin carboxyl-terminal hydrolase 11;Probable ubiquitin carboxyl-terminal hydrolase 1;Ubiquitin carboxyl-terminal hydrolase 11 (Fragment);Ubiquitin specific peptidase 4 (Proto-oncogene), isoform CRA_a
Cs7g12340	0.0963091	0.0363057	6-phosphogluconate dehydrogenase, decarboxylating;6-phosphogluconate dehydrogenase, decarboxylating (Fragment);6-phosphogluconate dehydrogenase, decarboxylating
Cs7g27350	0.401377	0.0363057	Similar to Hordeum vulgare carboxypeptidase D;Serine carboxypeptidase-like 28;Serine carboxypeptidase 2;Putative serine carboxypeptidase-like 23;Serine carboxypeptidase II-2 (Fragment);P-(S)-hydroxymandelonitrile lyase;Virulence-related protein Nf314;Uncharacterized serine carboxypeptidase K10B2.2;Lysosomal protective protein
Cs1g26840	0.178171	0.0364042	Putative uncharacterized protein P0437H03.123-1
Cs1g25910	0.17959	0.0364042	Putative uncharacterized protein Sb05g021748 (Fragment)
Cs5g33000	-0.13985	0.036407	Putative uncharacterized protein Sb03g014340;Thiamin pyrophosphokinase 1;Thiamine pyrophosphokinase
Cs5g32060	-0.243875	0.0364628	Sugar transporter ERD6-like 7;Putative sugar transporter ERD6-like 13;Facilitated trehalose transporter Tret1-2 homolog;Facilitated trehalose transporter Tret1;Solute carrier family 2, facilitated glucose transporter member 6;Putative metabolite transport protein yfiG;Putative metabolite transport protein ywtG;D-xylose-proton symporter-like 1;Plastidic glucose transporter 4;Solute carrier family …
Cs4g08565	0.132945	0.0367226	Transmembrane emp24 domain-containing protein A;Emp24/gp25L/p24 family/GOLD domain-containing protein
Cs2g26840	0.412545	0.0367226	Glycerol-3-phosphate dehydrogenase [NAD+];Glycerol-3-phosphate dehydrogenase [NAD+], chloroplastic;Glycerol-3-phosphate dehydrogenase [NAD+], cytoplasmic;Glycerol-3-phosphate dehydrogenase 1-like protein;Probable glycerol-3-phosphate dehydrogenase 2;Glycerol-3-phosphate dehydrogenase [NAD+] 2, mitochondrial;Glycerol-3-phosphate dehydrogenase [NAD(P)+];cDNA, FLJ92881, highly similar to Homo sapien…
Cs5g10410	-0.0886128	0.0367226	Serine/threonine-protein kinase CTR1;Probable serine/threonine-protein kinase drkD;Probable serine/threonine-protein kinase drkA;Putative serine/threonine-protein kinase/receptor R826;Probable serine/threonine-protein kinase drkB;Dual specificity protein kinase shkC;Probable serine/threonine-protein kinase drkC;Probable serine/threonine-protein kinase DDB_G0267514;Dual specificity protein kinase …
Cs7g31560	-0.0918726	0.0367226	Putative uncharacterized protein Sb02g000250
Cs2g29470	-0.14311	0.0367226	Protein AATF;Putative uncharacterized protein DDB_G0270496;Putative apoptosis antagonizing transcription factor [Oryza sativa (ISS) (Fragment)
Cs4g12920	0.171655	0.0367226	Probable LRR receptor-like serine/threonine-protein kinase At4g08850;Probable leucine-rich repeat receptor-like protein kinase At1g35710;Leucine-rich repeat receptor-like serine/threonine-protein kinase At1g17230;LRR receptor-like serine/threonine-protein kinase GSO1;Receptor-like protein kinase 2;Leucine-rich repeat receptor-like protein kinase PXL1;Leucine-rich repeat receptor protein kinase EX…
Cs3g21220	-0.0970298	0.0367226	Transcription factor VIP1;Probable transcription factor PosF21;BZIP transcriptional activator RSG, putative, expressed
Cs8g18100	-0.0777389	0.0373072	THO complex subunit 4;RNA and export factor-binding protein 2;Polymerase delta-interacting protein 3;mRNA export protein mlo3;29 kDa ribonucleoprotein B, chloroplastic;31 kDa ribonucleoprotein, chloroplastic;Myelin expression factor 2;Heterogeneous nuclear ribonucleoprotein M;Polyadenylate-binding protein, cytoplasmic and nuclear;Ribonucleoprotein At2g37220, chloroplastic;Polyadenylate-binding pr…
orange1.1t00331	0.105948	0.0373072	Putative uncharacterized protein AlNc14C406G11419;Phosphomannomutase;Probable phosphomannomutase
Cs7g27190	-0.126755	0.0373072	Patatin-like phospholipase family protein, expressed
Cs5g31720	-0.193185	0.0373841	Putative uncharacterized protein At3g23590 (Fragment)
Cs2g07440	0.15401	0.0373841	Putative cysteine-rich receptor-like protein kinase 20;Cysteine-rich receptor-like protein kinase 10;Putative cysteine-rich receptor-like protein kinase 20;Putative receptor-like protein kinase At4g00960;G-type lectin S-receptor-like serine/threonine-protein kinase B120;Putative G-type lectin S-receptor-like serine/threonine-protein kinase At1g61610;Receptor-like serine/threonine-protein kinase S…
Cs7g04720	-0.0853168	0.0373841	Putative ATPase, aminophospholipid transporter (APLT), class I, type 8A, member 1;Phospholipid-transporting ATPase 3;Putative phospholipid-transporting ATPase 4;Probable phospholipid-transporting ATPase C887.12;Probable phospholipid-transporting ATPase IA;Probable phospholipid-transporting ATPase IB;Probable phospholipid-transporting ATPase IM;Probable phospholipid-transporting ATPase ID;Probable…
Cs3g02070	0.209024	0.037407	Chromosome undetermined scaffold_29, whole genome shotgun sequence;Protein ACCUMULATION AND REPLICATION OF CHLOROPLASTS 3;Phosphatidylinositol-4-phosphate 5-kinase 8;MORN repeat-containing protein 3;Radial spoke head 1 homolog;Alsin;Radial spoke head 10 homolog B
Cs5g20510	0.0874297	0.0375068	Late embryogenesis abundant protein Lea14-A, putative;Desiccation protectant protein Lea14 homolog;Late embryogenesis abundant protein Lea14-A;Probable desiccation-related protein LEA14;Desiccation-related protein PCC27-45
Cs6g18020	-0.271109	0.0376661	Putative uncharacterized protein (Fragment)
Cs7g24410	0.0708406	0.0378057	Tobacco pre-pro-cysteine proteinase (Precursor);Cysteine proteinase 1;Probable cysteine proteinase A494;Cathepsin L;Cathepsin F;Putative cysteine proteinase CG12163;Cruzipain;Xylem cysteine proteinase 1;Viral cathepsin;Cysteine proteinase B;Pro-cathepsin H;Thiol protease aleurain;Cathepsin L1;Digestive cysteine proteinase 2;Vignain;Oryzain gamma chain;Thiol protease aleurain-like;Cathepsin W;Cyst…
Cs7g14020	0.341127	0.0378604	Glutamine synthetase nodule isozyme;Glutamine synthetase cytosolic isozyme;Glutamine synthetase PR-2;Glutamine synthetase root isozyme A;Glutamine synthetase root isozyme B;Glutamine synthetase root isozyme 3;Glutamine synthetase leaf isozyme, chloroplastic;Glutamine synthetase, chloroplastic;Glutamine synthetase, chloroplastic/mitochondrial;Glutamine synthetase nodule isozyme (Fragment);Glutamin…
orange1.1t01171	0.417812	0.0381025	Harpin-induced protein 1 containing protein, expressed
Cs2g28960	0.182317	0.0381025	Xylogen-like protein 11;Non-specific lipid-transfer protein-like protein At2g13820;Non-specific lipid transfer protein-like 1;Bifunctional inhibitor/lipid-transfer protein/seed storage 2S albumin-like protein
Cs3g16070	-0.104381	0.0381025
Cs5g12530	-0.218801	0.0381025	Putative uncharacterized protein OSJNBa0067N01.12;HEAT repeat-containing protein 7A
Cs5g16690	0.47286	0.0382397	Putative uncharacterized protein OJ1212_A08.15
Cs4g07000	0.121794	0.0382914	Beta-ketoacyl-acyl carrier protein synthase (Fragment);3-oxoacyl-[acyl-carrier-protein] synthase II, chloroplastic;3-oxoacyl-[acyl-carrier-protein] synthase I, chloroplastic;3-oxoacyl-[acyl-carrier-protein] synthase 2;3-oxoacyl-[acyl-carrier-protein] synthase 2 (Fragment);3-oxoacyl-[acyl-carrier-protein] synthase, mitochondrial;Putative 3-oxoacyl-[acyl-carrier-protein] synthase, mitochondrial;Tet…
Cs2g29220	0.117646	0.0382929	Elongation factor 1-beta 2;Probable elongation factor 1-beta;25 kDa elongation factor 1-beta;Putative uncharacterized protein Sb01g032875 (Fragment)
Cs3g25740	-0.0748652	0.0383403	Putative uncharacterized protein Sb01g033550;Histone H3.3
Cs9g10300	0.0747521	0.0383844	Probable methyltransferase PMT8;Probable pectin methyltransferase QUA2;S-adenosylmethionine-dependent methyltransferase, putative
Cs9g14780	0.332028	0.0388152	Nitric oxide synthase 1;Putative nitric oxide synthase;Uncharacterized protein yqeH;Nitric oxide-associated protein 1 (Fragment)
Cs4g05510	0.147009	0.0388412	Calmodulin-like protein 7;Probable calcium-binding protein CML17;Calmodulin;Calcium-binding protein CML24;Calmodulin-3;Calmodulin-A;Putative uncharacterized protein Sb06g021150
Cs3g26850	-0.0762915	0.0390026	cDNA, FLJ94921, highly similar to Homo sapiens prolyl endopeptidase (PREP), mRNA;Prolyl endopeptidase;Uncharacterized peptidase y4nA;Prolyl endopeptidase-like
Cs9g07200	-0.304801	0.0390176	Uncharacterized N-acetyltransferase YoaA;Putative ribosomal-protein-alanine acetyltransferase;Uncharacterized N-acetyltransferase p20;Acetyltransferase, GNAT family protein, expressed
Cs3g15560	0.17661	0.0390188	Putative dihydrodipicolinate synthase (DapA-like) protein;Dihydrodipicolinate synthase, chloroplastic;Dihydrodipicolinate synthase 2, chloroplastic;Dihydrodipicolinate synthase
Cs3g03720	0.0779774	0.0391833	Serine/threonine-protein kinase SRK2A;Abscisic acid-inducible protein kinase (Fragment);5'-AMP-activated serine/threonine-protein kinase catalytic subunit alpha;CBL-interacting protein kinase 31;CBL-interacting serine/threonine-protein kinase 8;SNF1-related protein kinase catalytic subunit alpha KIN10;SNF1-like protein kinase ssp2;Probable serine/threonine-protein kinase DDB_G0277165;Serine/threo…
Cs7g25400	0.177851	0.0392765	Bromodomain and extraterminal domain protein 9;Transcription factor GTE3, chloroplastic;Transcription factor GTE4;Bromodomain-containing protein DDB_G0270170;Homeotic protein female sterile;Bromodomain testis-specific protein;Ankyrin repeat, bromo and BTB domain-containing protein DDB_G0293800;Bromodomain-containing factor 2;CREB-binding protein;Histone acetyltransferase p300;Tyrosine-protein kin…
Cs8g18860	-0.128395	0.0397693	Two-component response regulator ARR1;Transcription activator GLK2;Putative two-component response regulator ARR21;Two-component response regulator-like APRR2;Probable transcription factor GLK2;Putative two-component response regulator-like APRR4;Myb family transcription factor APL;Transcription repressor KAN1;Putative Myb family transcription factor At1g14600;Cytokinin response regulator 1 prote…
Cs5g27230	-0.112487	0.0399676	Solute carrier family 7 (Cationic amino acid transporter, y+ system), member 3;Low affinity cationic amino acid transporter 2;High affinity cationic amino acid transporter 1;Cationic amino acid transporter 4;Probable cationic amino acid transporter;Uncharacterized amino acid permease YfnA;Uncharacterized amino acid permease YhdG
Cs8g15910	-0.0773066	0.0400196	ABC transporter F family member 1;ATP-binding cassette sub-family F member 2;ABC transporter ATP-binding protein ARB1;Uncharacterized ABC transporter ATP-binding protein C16H5.08c;Protein GCN20;Uncharacterized ABC transporter ATP-binding protein YheS;Probable ATP-binding cassette sub-family F member 3 homolog;Uncharacterized ABC transporter ATP-binding protein YbiT;Uncharacterized ABC transporter…
Cs1g07320	0.145917	0.0400196	Putative ubiquitin-conjugating enzyme;121361-120434;Probable ubiquitin-conjugating enzyme E2 25;Baculoviral IAP repeat-containing protein 6;Ubiquitin-conjugating enzyme E2 O;Probable ubiquitin-conjugating enzyme protein 17;Ubiquitin-conjugating enzyme E2 Z;Ubiquitin-conjugating enzyme E2 T;Ubiquitin-conjugating enzyme E2 A;SUMO-conjugating enzyme UBC9;Ubiquitin-conjugating enzyme E2 B;Ubiquitin-c…
Cs2g10380	-0.107629	0.0400232	Vacuolar protein sorting-associated protein 2 homolog 2;Protein LSD1;Charged multivesicular body protein 2a homolog 2;Charged multivesicular body protein 2a;DOA4-independent degradation protein 4;Uncharacterized protein C4F8.01;Charged multivesicular body protein 2b-B, putative
Cs7g22775	-0.168162	0.0401136
Cs3g11840	-0.140952	0.0401269	Progesterone 5-beta-reductase, putative
Cs9g19320	0.405744	0.0401269	Putative uncharacterized protein Sb01g007450;Probable receptor-like protein kinase At5g24010;Receptor-like protein kinase HERK 1;Receptor-like protein kinase ANXUR2;Receptor-like protein kinase THESEUS 1;Receptor-like protein kinase FERONIA;Putative receptor-like protein kinase At5g39000;Probable LRR receptor-like serine/threonine-protein kinase At4g20450;Putative leucine-rich repeat receptor-lik…
Cs7g10610	0.350016	0.0401631	Secondary cell wall-related glycosyltransferase family 47
Cs9g04710	0.120388	0.0402009	RING finger and CHY zinc finger domain-containing protein 1;Uncharacterized RING finger protein C2F3.16;RING finger and CHY zinc finger domain-containing protein 1
Cs6g08560	-0.126456	0.0403933	Putative uncharacterized protein
Cs9g05980	0.160979	0.0403933	Serine incorporator 3;Probable serine incorporator;TMS membrane family protein, putative, expressed
Cs9g10440	-0.0819422	0.040537	Probable glutathione S-transferase;Glutathione S-transferase U7;Glutathione transferase GST 23;Probable glutathione S-transferase parC;Probable glutathione S-transferase parA;Probable maleylacetoacetate isomerase;Glutathione S-transferase 2 (Fragment);Glutathione S-transferase zeta class;Maleylacetoacetate isomerase;Putative tau class glutathione transferase GSTU23
Cs7g27370	-0.109031	0.0405384	Myb-like protein P;Duplicated SANT DNA-binding domain-containing protein
Cs2g16470	-0.117484	0.0405384	Putative uncharacterized protein;3-ketoacyl-CoA synthase 4;Probable 3-ketoacyl-CoA synthase 2
Cs1g03350	-0.130966	0.0406448	Amino acid permease family protein, putative, expressed;Uncharacterized amino acid permease YfnA;Low affinity cationic amino acid transporter 2;High affinity cationic amino acid transporter 1;Cationic amino acid transporter 4;Uncharacterized amino acid permease YhdG;Probable cationic amino acid transporter
Cs3g22110	-0.0705333	0.0410064	NAC domain-containing protein 78;Protein CUP-SHAPED COTYLEDON 3;Protein ATAF2;Protein SOMBRERO;Putative NAC domain-containing protein 94;Protein FEZ;Putative uncharacterized protein Sb01g049240
Cs7g10950	0.112283	0.041066	Putative uncharacterized protein Sb02g028895 (Fragment)
Cs7g16620	-0.0684789	0.041066	70 kDa peptidyl-prolyl isomerase;Peptidyl-prolyl cis-trans isomerase FKBP4;FK506-binding protein 59;Peptidyl-prolyl isomerase PASTICCINO1;42 kDa peptidyl-prolyl isomerase;12 kDa FK506-binding protein;Putative uncharacterized protein Sb04g019590
orange1.1t02000	0.255552	0.041066	2-dehydro-3-deoxyphosphoheptonate aldolase (3-deoxy-d-arabino-heptulosonate 7-phosphate synthase) (Precursor);Phospho-2-dehydro-3-deoxyheptonate aldolase 2, chloroplastic;Probable phospho-2-dehydro-3-deoxyheptonate aldolase, chloroplastic;Phospho-2-dehydro-3-deoxyheptonate aldolase;Probable phospho-2-dehydro-3-deoxyheptonate aldolase;Phospho-2-dehydro-3-deoxyheptonate aldolase (Fragment)
Cs5g26600	-0.0906226	0.041066	YTH domain family protein 2;YTH domain-containing protein YDR374C;Evolutionarily conserved C-terminal region 3 protein
Cs9g04490	-0.139497	0.0410732	Vesicle-associated membrane protein 724;Putative vesicle-associated membrane protein 726;Synaptobrevin homolog 1;Synaptobrevin;Putative vesicle-associated membrane protein, synaptobrevin 7B
Cs3g21940	0.257185	0.0410732	Probable LRR receptor-like serine/threonine-protein kinase At1g34110;Receptor-like protein kinase 2;LRR receptor-like serine/threonine-protein kinase RCH1;Leucine-rich repeat receptor-like serine/threonine-protein kinase At1g17230;Probable leucine-rich repeat receptor-like protein kinase At5g63930;Leucine-rich repeat receptor-like protein kinase TDR;Receptor protein kinase CLAVATA1;Leucine-rich r…
Cs7g04330	0.0707403	0.0410848	Hypersensitive-induced response protein 2;Protein PPLZ12;Hypersensitive-induced response protein, putative, expressed
Cs2g20840	-0.0867598	0.0410848	Putative uncharacterized protein Sb06g019230;UBA and UBX domain-containing protein At4g15410;NSFL1 cofactor p47 homolog;NSFL1 cofactor p47;UBX domain-containing protein 2B
Cs7g29400	-0.0706588	0.0412266	60S ribosomal protein L10;60S ribosomal protein L10 (Fragment);50S ribosomal protein L10e;Putative uncharacterized protein Sb01g015470
orange1.1t00472	0.217341	0.0412742	Putative WRKY transcription factor 30 (Fragment);Probable WRKY transcription factor 46;WRKY transcription factor 55;Protein WRKY1
orange1.1t03043	-0.140474	0.0412961	Probable E3 ubiquitin-protein ligase HERC1;E3 ISG15--protein ligase HERC5;RCC1 domain-containing protein 1;RCC1 and BTB domain-containing protein 2;E3 ubiquitin-protein ligase HERC2;X-linked retinitis pigmentosa GTPase regulator;Serine/threonine-protein kinase Nek9;Protein RCC2 homolog;X-linked retinitis pigmentosa GTPase regulator homolog;Protein RCC2;Bifunctional serine/threonine-protein kinase…
Cs9g06520	-0.275295	0.0416001	Leucine-rich repeat receptor-like protein kinase (Fragment);Probable LRR receptor-like serine/threonine-protein kinase At1g67720;Putative leucine-rich repeat receptor-like serine/threonine-protein kinase At2g14440;Leucine-rich repeat receptor-like serine/threonine-protein kinase At2g14510;Senescence-induced receptor-like serine/threonine-protein kinase;Nodulation receptor kinase;Protein NSP-INTER…
Cs7g03270	0.315861	0.0416003	Cell division topological specificity factor homolog, chloroplastic;Putative uncharacterized protein Sb08g015430
Cs7g30550	0.152118	0.0417408	Chromatin remodeling complex subunit (Fragment);DNA excision repair protein ERCC-6
Cs3g19780	0.389141	0.0418551	Two-component system sensor histidine kinase/response regulator, putative;Two-component response regulator ARR9;3',5'-cyclic-nucleotide phosphodiesterase regA;Putative two-component response regulator ARR21;Two-component response regulator-like APRR5
Cs6g17760	-0.0900109	0.0419854	Putative uncharacterized protein Sb07g020936 (Fragment);Uncharacterized protein At1g66480
Cs4g09680	0.274984	0.0420065	Putative uncharacterized protein Sb08g001930
Cs1g10745	0.251353	0.0420201
Cs3g15690	-0.110188	0.042046	Snakin-1;Protein GAST1;Gibberellin-regulated protein 4;Snakin-2;Gibberellin stimulated transcript related protein 1
Cs2g02370	0.204091	0.042046	Putative uncharacterized protein Sb04g020610
Cs3g01790	-0.117716	0.042046	Uncharacterized protein At5g39865;Glutaredoxin domain-containing cysteine-rich protein 1;Putative uncharacterized protein Sb01g035080
Cs1g23730	0.118432	0.042046	Probable Xaa-Pro aminopeptidase P;Xaa-Pro aminopeptidase 1;Uncharacterized peptidase C22G7.01c;Novel protein similar to vertebrate X-prolyl aminopeptidase (Aminopeptidase P) 1, soluble (XPNPEP1) (Zgc:56366)
Cs7g29040	0.113603	0.0420748	Heat shock cognate 70 kDa protein;Heat shock 70 kDa protein;Chloroplast envelope membrane 70 kDa heat shock-related protein;Heat shock 70 kDa protein cognate 4;Heat shock 70 kDa protein A;Probable heat shock protein ssa2;Heat shock-related 70 kDa protein 2;Heat shock cognate 70 kDa protein 2, putative, expressed
Cs4g06210	0.412699	0.0427201	Uncharacterized protein ycf19;Uncharacterized membrane protein ylmG;Putative uncharacterized protein OSJNBa0050H14.3
orange1.1t02825	-0.0694573	0.0428066	Iron-sulfur cluster assembly enzyme ISCU, mitochondrial;Iron sulfur cluster assembly protein 1, mitochondrial;NifU-like protein;Iron sulfur cluster assembly protein 1;Nitrogen fixation protein nifU;Bifunctional protein nifU/mnmA;Mitochondrial NifU-like N-terminal domain-containing protein
Cs7g14920	-0.111827	0.042864	TATA-binding protein-associated factor 2N;RNA-binding protein FUS;RNA-binding protein cabeza;RNA-binding protein EWS;Zinc finger Ran-binding domain-containing protein 2;TAF15 RNA polymerase II, TATA box binding protein (TBP)-associated factor (Predicted), isoform CRA_a
Cs9g08960	-0.0772864	0.0428762	Putative uncharacterized protein Sb01g046980
Cs3g11650	0.410449	0.0428762	Putative uncharacterized protein Sb10g010880
Cs3g15910	0.193018	0.0428762	Adenine phosphoribosyltransferase 1, chloroplastic;Adenine phosphoribosyltransferase 1;Adenine phosphoribosyltransferase 1, putative, expressed
orange1.1t03587	0.43342	0.0429834	Protein SRG1;Codeine O-demethylase;Probable 2-oxoglutarate/Fe(II)-dependent dioxygenase;Thebaine 6-O-demethylase;S-norcoclaurine synthase 1;Leucoanthocyanidin dioxygenase;Gibberellin 20 oxidase 2;Flavonol synthase/flavanone 3-hydroxylase;1-aminocyclopropane-1-carboxylate oxidase 1;Gibberellin 3-beta-dioxygenase 1;Flavonol synthase/flavanone 3-hydroxylase (Fragment);Flavone synthase;Naringenin,2-o…
Cs3g23930	0.176555	0.0430288	Acylamino-acid-releasing enzyme;Peptidase S9 prolyl oligopeptidase active site domain protein (Precursor)
Cs2g03460	-0.0808085	0.0430896	Novel protein similar to human and mouse mannosidase, alpha, class 1B, member 1 (MAN1B1);Mannosyl-oligosaccharide 1,2-alpha-mannosidase MNS3;Endoplasmic reticulum mannosyl-oligosaccharide 1,2-alpha-mannosidase;Mannosyl-oligosaccharide alpha-1,2-mannosidase isoform A;Mannosyl-oligosaccharide alpha-1,2-mannosidase isoform B;Mannosyl-oligosaccharide 1,2-alpha-mannosidase IA;Mannosyl-oligosaccharide …
Cs7g03750	-0.12217	0.0432213	Beta-1,3-galactosyltransferase 15;Probable beta-1,3-galactosyltransferase 16;Beta-1,3-galactosyltransferase 5 (Fragment);UDP-GlcNAc:betaGal beta-1,3-N-acetylglucosaminyltransferase 3;Transferase, transferring glycosyl groups, putative
Cs2g16775	-0.282272	0.0432213
Cs7g16850	-0.0958793	0.0435516	Putative uncharacterized protein Sb04g019260
Cs7g02620	-0.137407	0.0436813	U-box domain-containing protein 44;Armadillo repeat-containing protein (Fragment)
orange1.1t01745	-0.0949527	0.0437239	Ca2+/calmodulin-dependent protein kinase phosphatase;Probable protein phosphatase 2C 49;Protein phosphatase 1B;Protein phosphatase 2C homolog 2
Cs1g21170	0.155014	0.0437269	Lysosomal Pro-X carboxypeptidase;Dipeptidyl peptidase 2;Prolyl carboxy peptidase like protein 5;Putative serine protease pcp-1;Lysosomal Pro-X carboxypeptidase - like protein
Cs7g07300	0.0654743	0.0437269	H(\+)-transporting atpase plant/fungi plasma membrane type, putative;Plasma membrane ATPase 4;ATPase 5, plasma membrane-type;Plasma membrane ATPase 2 (Fragment);Probable plasma membrane ATPase;Putative ATPase, plasma membrane-like;Putative cation-transporting ATPase MJ1226;Probable proton ATPase 1A;Putative Pol polyprotein from transposon element Bs1;Probable cation-transporting ATPase F
Cs6g10630	0.32801	0.0438777	Serine/threonine-protein kinase At5g01020;Probable receptor-like protein kinase At5g56460;Receptor-like serine/threonine-protein kinase At3g01300;Protein kinase APK1B, chloroplastic;Probable serine/threonine-protein kinase NAK;Putative receptor-like protein kinase At1g72540;Probable serine/threonine-protein kinase Cx32, chloroplastic;Probable serine/threonine-protein kinase RLCKVII;Putative proli…
Cs8g18330	0.18222	0.0440948	Armadillo/beta-catenin repeat family protein;U-box domain-containing protein 13;E3 ubiquitin-protein ligase SPL11;Protein spotted leaf 11;Putative U-box domain-containing protein 46;Vacuolar protein 8;Protein ARABIDILLO 1;Putative E3 ubiquitin-protein ligase LIN;Putative E3 ubiquitin-protein ligase LIN-2
Cs1g02920	-0.095649	0.0441394	Probable receptor-like protein kinase At5g47070;Receptor-like serine/threonine-protein kinase At3g01300;Probable serine/threonine-protein kinase NAK;Protein kinase APK1B, chloroplastic;Serine/threonine-protein kinase At5g01020;Putative receptor-like protein kinase At1g72540;Probable serine/threonine-protein kinase Cx32, chloroplastic;Probable serine/threonine-protein kinase RLCKVII;Proline-rich r…
Cs2g03180	-0.184317	0.044343	Putative uncharacterized protein AT4g21920
Cs1g03600	-0.218424	0.044343	3-hydroxyisobutyryl-CoA hydrolase-like protein 1, mitochondrial;Probable 3-hydroxyisobutyryl-CoA hydrolase 3;3-hydroxyisobutyryl-CoA hydrolase 1;3-hydroxyisobutyryl-CoA hydrolase-like protein 5;3-hydroxyisobutyryl-CoA hydrolase, mitochondrial;Enoyl-CoA hydratase, mitochondrial;3-hydroxypropionyl-coenzyme A dehydratase;Probable enoyl-CoA hydratase;Putative enoyl-CoA hydratase/isomerase yngF;Unchar…
Cs8g10710	0.185138	0.044343	Putative uncharacterized protein F13K9.23
Cs5g15040	-0.0951521	0.0444216	Ubiquitin carboxyl-terminal hydrolase (Fragment);Ubiquitin carboxyl-terminal hydrolase 25;Probable ubiquitin carboxyl-terminal hydrolase 16;Ubiquitin carboxyl-terminal hydrolase 17-like protein 5;Inactive ubiquitin carboxyl-terminal hydrolase 17-like protein 8;Putative ubiquitin carboxyl-terminal hydrolase 17-like protein 1
Cs4g01740	0.182001	0.0445998	Leucine aminopeptidase 3, chloroplastic;Leucine aminopeptidase 1;Leucine aminopeptidase, chloroplastic;Putative leucine aminopeptidase 1;Probable cytosol aminopeptidase;Leucine aminopeptidase (Cytosol aminopeptidase) (Fragment)
Cs2g14530	0.254334	0.0448057	Lysosomal alpha-mannosidase;Alpha-mannosidase D;Alpha-mannosidase 2 (Fragment);Glycosyl hydrolase family 38 protein, putative, expressed
Cs5g29130	0.217896	0.0449084	Histone-lysine N-methyltransferase SUVR2;Histone-lysine N-methyltransferase SETMAR;Histone-lysine N-methyltransferase, H3 lysine-9 specific;Probable histone-lysine N-methyltransferase ASH1L;Histone-lysine N-methyltransferase eggless;Histone-lysine N-methyltransferase trithorax;Histone-lysine N-methyltransferase, H3 lysine-9 specific 5 (Fragment)
Cs1g13660	0.148918	0.0449402	Pleiotropic drug resistance, ABC transporter family protein (Fragment);Pleiotropic drug resistance protein 1;ABC transporter G family member 40;Putative pleiotropic drug resistance protein 7;Probable pleiotropic drug resistance protein 2;Brefeldin A resistance protein
Cs2g28340	-0.0904946	0.0449564	Methyl-CpG-binding domain-containing protein 9;Lid2 complex component lid2;Chromodomain-helicase-DNA-binding protein 3 homolog;Lysine-specific demethylase 5B;Lysine-specific demethylase lid;Histone-lysine N-methyltransferase MLL2;Remodeling and spacing factor 1;PHD and RING finger domain-containing protein 1;Tyrosine-protein kinase BAZ1B;Bromodomain adjacent to zinc finger domain protein 2B;Histo…
Cs3g18060	0.103275	0.0450857	Putative phi-1-like phosphate-induced protein;LOB domain-containing protein 1;Protein LATERAL ORGAN BOUNDARIES;Protein IAL1
Cs5g10380	0.178076	0.0451443	Chromosome undetermined SCAF15020, whole genome shotgun sequence. (Fragment);Phosphatidylinositol glycan anchor biosynthesis class U protein;GPI transamidase component GAB1 homolog;GPI transamidase component GAB1
Cs3g07760	0.358522	0.045157	Nucleobase-ascorbate transporter 12;Solute carrier family 23 member 1;Putative nucleobase-ascorbate transporter 10;Xanthine permease;Uric acid permease pucJ;Nucleobase-ascorbate transporter-like protein
orange1.1t01865	0.154372	0.0451812	Probable receptor protein kinase TMK1;Proline-rich receptor-like protein kinase PERK8;Probable receptor-like protein kinase At2g39360;Putative proline-rich receptor-like protein kinase PERK11;Receptor-like serine/threonine-protein kinase At3g01300;Protein kinase APK1A, chloroplastic;Serine/threonine-protein kinase At3g07070;Receptor-like protein kinase THESEUS 1;Probable serine/threonine-protein …
Cs1g14090	0.396821	0.0452094	Probable disease resistance protein At1g61310;Disease resistance protein RPS5;Putative disease resistance protein At4g10780;LRR and NB-ARC domain-containing disease resistance protein
Cs3g14220	-0.0844374	0.0452094	Luminal-binding protein 1;78 kDa glucose-regulated protein;Heat shock 70 kDa protein C;Heat shock 70 kDa protein cognate 3;Heat shock 70 kDa protein D;78 kDa glucose-regulated protein homolog;Probable heat shock protein ssa2;Heat shock cognate 70 kDa protein 1;Heat shock protein 70 1;Heat shock-related 70 kDa protein 2;Heat shock 70 kDa protein 1B;Heat shock 70 kDa protein A;Endoplasmic reticulum…
Cs6g07200	-0.108062	0.045222	Putative uncharacterized protein At2g39855/T5I7.3
Cs3g22550	0.235915	0.0452559	Embryogenesis-associated protein EMB8;Abhydrolase domain-containing protein 3;Alpha/beta hydrolase domain containing protein 1,3, putative
Cs8g10260	0.144085	0.0453571	DNAJ heat shock N-terminal domain-containing protein
Cs1g10100	0.214203	0.0457368	Adenine nucleotide alpha hydrolases-domain containing protein kinase;Probable receptor-like serine/threonine-protein kinase At5g57670;Putative proline-rich receptor-like protein kinase PERK11;Receptor-like cytosolic serine/threonine-protein kinase RBK2;Proline-rich receptor-like protein kinase PERK1;Receptor-like serine/threonine-protein kinase ALE2;Serine/threonine-protein kinase PBS1;PTI1-like …
Cs2g30840	-0.442231	0.0458218	Putative uncharacterized protein
Cs3g24280	-0.457768	0.045959	Disease resistance-responsive (Dirigent-like protein) family protein
orange1.1t01579	0.372741	0.045959	Predicted protein
Cs5g33250	0.285212	0.045959	Putative S-adenosyl-L-methionine-dependent methyltransferase Franean1_4929;Putative S-adenosyl-L-methionine-dependent methyltransferase MAV_4873
Cs4g13420	-0.101553	0.045959	Deoxyhypusine synthase;Homospermidine synthase 2;Probable deoxyhypusine synthase;Putative uncharacterized protein Sb01g008630
Cs8g02670	0.112679	0.045959	Rac-like GTP-binding protein RAC1;Ras-related C3 botulinum toxin substrate 1;Ras-related protein Rac2;Rho-related protein racB;Rho-related protein racA;Rho-related protein rac1A;Rho-related protein racG;Rho-related protein racC;Cell division control protein 42 homolog;Cell division control protein 42;Rho-related GTP-binding protein RhoQ;Putative uncharacterized protein Sb04g001690
Cs7g28790	0.126996	0.0459699	Ribosomal protein S15a, component of cytosolic 80S ribosome and 40S small subunit;40S ribosomal protein S15a-1;30S ribosomal protein S8P
Cs3g26240	0.323856	0.046048	Thaumatin-like protein 1;Glucan endo-1,3-beta-glucosidase;Pathogenesis-related protein 5;Thaumatin-like protein 1b (Fragment);Osmotin-like protein;Zeamatin;Alpha-amylase/trypsin inhibitor;Protein P21;Osmotin;Osmotin-like protein TPM-1 (Fragment);Pathogenesis-related protein R major form;Pathogenesis-related protein R minor form;Thaumatin-2;Thaumatin-1;Thaumatin-like pathogenesis-related protein 3…
Cs9g02470	0.11601	0.046075	Dihydrolipoyl dehydrogenase;Dihydrolipoyl dehydrogenase 1, mitochondrial;Dihydrolipoyl dehydrogenase, mitochondrial;Dihydrolipoamide dehydrogenase;Dihydrolipoyl dehydrogenase, mitochondrial (Fragment);Plastid lipoamide dehydrogenase/acetyl-CoA carboxylase beta subunit fusion protein
orange1.1t01687	0.201103	0.0461369	ATP-dependent Clp protease proteolytic subunit (Precursor);ATP-dependent Clp protease proteolytic subunit 5, chloroplastic;ATP-dependent Clp protease proteolytic subunit 1
Cs7g16030	-0.107489	0.0464715	Putative uncharacterized protein Sb09g024125 (Fragment);Putative disease resistance protein RGA3;Disease resistance protein RGA2
orange1.1t02261	0.155034	0.0464755	Heterogeneous nuclear ribonucleoprotein A3-like protein 2;Uncharacterized RNA-binding protein C660.15;Heterogeneous nuclear ribonucleoprotein A/B;Heterogeneous nuclear ribonucleoprotein D-like-B;Heterogeneous nuclear ribonucleoprotein D-like;31 kDa ribonucleoprotein, chloroplastic;RNA-binding protein Musashi homolog Rbp6;Heterogeneous nuclear ribonucleoprotein D-like-A;Heterogeneous nuclear ribon…
Cs1g22060	0.279843	0.04648	WD domain, G-beta repeat-containing protein, putative
Cs4g04280	0.0881166	0.0464958	60S ribosomal protein L7-2;Ribosome biogenesis protein RLP7;Ribosome biogenesis protein RLP7 (Fragment);50S ribosomal protein L30P;Putative uncharacterized protein Sb0541s002010 (Fragment)
Cs3g09250	-0.0588385	0.046513	Inactive poly [ADP-ribose] polymerase RCD1;Probable inactive poly [ADP-ribose] polymerase SRO1;Poly polymerase catalytic domain containing protein, expressed
Cs6g13490	-0.0867076	0.046513	Ubiquitin carboxyl-terminal hydrolase 8;Putative ubiquitin carboxyl-terminal hydrolase 11;Probable ubiquitin carboxyl-terminal hydrolase 12;Ubiquitin carboxyl-terminal hydrolase 11 (Fragment);Ubiquitin carboxyl-terminal hydrolase (Fragment)
Cs5g02300	-0.119167	0.0466421	cDNA, clone: J100063E16, full insert sequence;F-box/LRR-repeat protein 16
Cs2g13960	0.401131	0.0466682	Putative uncharacterized protein P0672D08.45;Shikimate kinase, chloroplastic;Shikimate kinase;Putative shikimate kinase;Pentafunctional AROM polypeptide
Cs1g02680	0.178842	0.0467274	Protein kinase protein with tetratricopeptide repeat domain;Probable serine/threonine-protein kinase At4g35230;Probable inactive receptor-like kinase SSP;Protein kinase APK1B, chloroplastic;Serine/threonine-protein kinase At3g07070;Probable receptor-like protein kinase At3g55450;Probable serine/threonine-protein kinase NAK;Receptor-like serine/threonine-protein kinase At3g01300;G-type lectin S-re…
Cs5g28930	0.133897	0.0467276	PfkB type carbohydrate kinase protein famil (ISS) (Fragment)
Cs2g31240	-0.0847357	0.0467667	Novel protein similar to human chromodomain helicase DNA binding protein 2 (CHD2) (Fragment);Chromodomain-helicase-DNA-binding protein 2;Chromodomain helicase hrp3;Chromo domain-containing protein 1;CHD3-type chromatin-remodeling factor PICKLE;Chromodomain-helicase-DNA-binding protein 3 homolog;Probable global transcription activator SNF2L1;ISWI chromatin-remodeling complex ATPase ISW2;SWI/SNF-re…
Cs1g24230	-0.0917664	0.0469323	U-box domain-containing protein 5;E3 ubiquitin-protein ligase SPL11;Protein spotted leaf 11;Putative U-box domain-containing protein 46;Putative E3 ubiquitin-protein ligase LIN-2;Putative E3 ubiquitin-protein ligase LIN;WD repeat, SAM and U-box domain-containing protein 1;Armadillo/beta-catenin-like repeat-containing protein
Cs6g18240	-0.176914	0.0469483	Putative uncharacterized protein
Cs1g24700	0.248138	0.0469783	CDK5RAP1-like protein;CDK5 regulatory subunit-associated protein 1;(Dimethylallyl)adenosine tRNA methylthiotransferase MiaB;cDNA FLJ53994, highly similar to CDK5 regulatory subunit-associated protein 1
Cs3g15130	-0.10452	0.0470073	Putative uncharacterized protein Sb01g037490
Cs8g20660	0.0961096	0.0470073	Ubiquitin-activating enzyme E1 1;Ubiquitin-like modifier-activating enzyme 1;Ubiquitin-like modifier-activating enzyme 1 Y;Probable serine/threonine-protein kinase DDB_G0267514;Ubiquitin-activating enzyme E1 Y (Fragment);Serine/threonine-protein kinase TNNI3K;Dual specificity protein kinase pyk3;SUMO-activating enzyme subunit 1;Putative serine/threonine-protein kinase/receptor R831;Mitogen-activa…
orange1.1t05868	-0.599638	0.0470073
Cs3g24550	-0.106179	0.047255	Probable protein phosphatase 2C 55;Putative protein phosphatase 2C 24;Protein phosphatase PTC7 homolog fig;Protein phosphatase PTC7 homolog;5-azacytidine resistance protein azr1;Protein phosphatase 2C homolog 7, mitochondrial;Chromosome undetermined scaffold_153, whole genome shotgun sequence
Cs9g19410	-0.0867149	0.047255	Scarecrow-like protein 8;Scarecrow-like transcription factor PAT1;Chitin-inducible gibberellin-responsive protein 2;DELLA protein RGL2;DELLA protein GAI;DELLA protein GAIP-B;Protein SCARECROW 1;Chitin-inducible gibberellin-responsive protein, putative
Cs3g17980	-0.123995	0.0473353	Structural constituent of cell wall, putative
Cs1g23660	-0.119144	0.0475124	Putative uncharacterized protein Sb01g043880;UPF0496 protein At2g18630;Putative UPF0496 protein 5
Cs3g27280	0.169402	0.0476565	Catalase;Catalase isozyme 1;Catalase-4;Catalase-3;Catalase isozyme 1 (Fragment);Catalase-1/2;Catalase-2;Catalase-1;Catalase isozyme B;Catalase isozyme A;Catalase (Precursor)
Cs8g10180	-0.400688	0.0476565	Auxin-induced protein PCNT115;IN2-2 protein;Aldo-keto reductase yakc [NADP+];Uncharacterized oxidoreductase YccK;Pyridoxal reductase;Protein IolS;Probable pyridoxal reductase 2;Uncharacterized oxidoreductase YdjG;Uncharacterized oxidoreductase YajO;Uncharacterized oxidoreductase YrpG;General stress protein 69;Uncharacterized oxidoreductase YqkF;Putative aryl-alcohol dehydrogenase C977.14c;Probabl…
orange1.1t03819	-0.0907534	0.0476565	Putative uncharacterized protein P0512H04.9-2
Cs2g13430	0.254695	0.04766	Mitogen-activated protein kinase kinase kinase A;Mitogen-activated protein kinase kinase kinase 1;Cytokinesis protein sepH;Probable WRKY transcription factor 19;MAP kinase kinase kinase mkh1;Serine/threonine-protein kinase STE11;Probable serine/threonine-protein kinase DDB_G0284251;SPS1/STE20-related protein kinase YSK4;Protein kinase byr2;Cell division control protein 7;Serine/threonine-protein …
Cs8g01320	0.329945	0.0478464	Aminoacylase-1;Aminoacylase-1A;Aminoacylase-1B;Probable carboxypeptidase S-like 2;Probable carboxypeptidase PM20D1;Putative carboxypeptidase YOL153C;Uncharacterized carboxypeptidase C24C9.08;Putative uncharacterized protein Sb07g027550
Cs8g17450	0.123609	0.0479273	Omega-6 fatty acid desaturase, chloroplastic;Fatty acid desaturase;Omega-3 fatty acid desaturase, endoplasmic reticulum;Omega-3 fatty acid desaturase, chloroplastic;Chloroplast omega-6 fatty acid desaturase (Fragment)
Cs4g01530	-0.0783942	0.0481616	Pre-mRNA 3'-end-processing factor FIP1;Pre-mRNA polyadenylation factor fip1;Putative uncharacterized protein Sb1676s002010 (Fragment)
Cs2g17410	0.222391	0.0482286	Ank repeat PF|00023 containing protein, putative, expressed;Ankyrin repeat-containing protein At2g01680;Putative ankyrin repeat protein RBE_0317;Ankyrin-3;Ankyrin repeat domain-containing protein 1;Ankyrin repeat and death domain-containing protein 1A (Fragment);Ankyrin repeat and death domain-containing protein 1A;Kinase D-interacting substrate of 220 kDa;Transient receptor potential cation chan…
Cs4g03490	0.150942	0.0482655	Auxin-responsive protein IAA33;Indole-3-acetic acid inducible 33 (Fragment)
Cs9g06580	-0.0944636	0.0483817	CBS;Cl-channel, voltage gated;Twin-arginine translocation pathway signal;Chloride channel protein CLC-d;Chloride channel protein CLC-c;Chloride channel protein CLC-a;Putative chloride channel-like protein CLC-g;Chloride channel protein CLC-b;H(+)/Cl(-) exchange transporter 7;Chloride channel protein B;Chloride channel protein C;Chloride channel protein A;Chloride transport protein 6;Chloride chan…
orange1.1t04183	-0.149701	0.0484092	Ethanolamine kinase 2;Choline/ethanolamine kinase;Ethanolamine kinase 1 (Fragment);Probable ethanolamine kinase A;Choline kinase alpha;Choline kinase B1;Probable ethanolamine kinase B;Putative uncharacterized protein Sb03g003630
Cs5g16010	-0.167019	0.0484341	Alpha/beta-hydrolase domain-containing protein;GDSL esterase/lipase At4g10955
Cs3g26260	-0.0716541	0.048828	Endoplasmin homolog;Endoplasmin;Endoplasmin (Fragment);Heat shock protein HSP 90-alpha 1;Heat shock protein 90-1;Heat shock cognate protein HSP 90-beta;Heat shock-like 85 kDa protein;Heat shock protein 82 (Fragment);Heat shock cognate 90 kDa protein;Heat shock protein 90 homolog;Heat shock cognate protein 80;Chromosome 13 SCAF15000, whole genome shotgun sequence. (Fragment)
Cs2g07930	0.589358	0.0489776	Putative uncharacterized protein (Fragment);Zinc finger MYND domain-containing protein 15
Cs1g22920	0.161463	0.0491647	CDPK-related protein kinase;Calcium/calmodulin-dependent serine/threonine-protein kinase 1;Calcium-dependent protein kinase 16;Calcium-dependent protein kinase isoform 2;Putative calcium/calmodulin-dependent protein kinase CaMK
Cs1g02960	0.171207	0.0492269	Component of cytosolic 80S ribosome and 60S large subunit;60S ribosomal protein L37a;Putative 60S ribosomal protein L37a-1;60S ribosomal protein L37a (Fragment);50S ribosomal protein L37Ae
Cs5g09320	-0.0712276	0.0493496	Heat shock protein STI;Heat shock protein STI1;Stress-induced-phosphoprotein 1;Protein STIP1 homolog;STI1-like protein;Heat shock protein sti1 homolog;STI1-like protein (Fragment);Small glutamine-rich tetratricopeptide repeat-containing protein beta;Small glutamine-rich tetratricopeptide repeat-containing protein alpha;Small glutamine-rich tetratricopeptide repeat-containing protein 2;RNA polymer…
Cs8g01200	0.187105	0.0496683	Glutamate receptor 3.2;Glutamate receptor (Fragment)
Cs9g18700	0.0648595	0.0496919	Hevamine-A;Acidic endochitinase;Basic endochitinase;Concanavalin B;Xylanase inhibitor protein 1;Chitinase 1;Endochitinase;Bifunctional chitinase/lysozyme (Fragment);Putative uncharacterized protein Sb02g009360
Cs9g14320	0.192891	0.0496919	21 kDa protein;Pectinesterase 1;Probable pectinesterase/pectinesterase inhibitor 34;Invertase/pectin methylesterase inhibitor family protein / DC 1.2-like protein
Cs7g14460	-0.0777138	0.0497883	PLATZ transcription factor domain-containing protein
Cs5g15650	-0.0989457	0.049977	BTB/POZ domain-containing protein At1g04390;Putative uncharacterized protein P0778G11.11
