# Supplementary material for: Citrus Huanglongbing is a pathogen-triggered immune disease that can be mitigated with antioxidants and gibberellin
Source: Nat Commun. 2022 Jan 26;13:529. doi: 10.1038/s41467-022-28189-9 (PMC8791970; doi:10.1038/s41467-022-28189-9)
Supplement: Supplementary file 6 — Source Data [file 41467_2022_28189_MOESM6_ESM.xlsx]

## Sheet: Source data for Fig. 1
Source data for Fig. 1A
		Rep1	Rep2	Rep3	Rep4	Average	P value			CLas titer in the leaves from HLB Plants (Genome equivalent g-1 tissue)
Healthy	Day 6	2.8821	2.92576	3.95197	3.05677	3.20415			Days	Rep-1	Rep-2	Rep-3	Rep-4	Average
HLB Positive	Day 6	6.15721	4.49782	6.41921	4.32314	5.34934	0.0118118		6	1843.58	1007.94	1031.95	nd#	1294.49
Healthy	Day 9	5.48035	3.82096	6.20087	3.58079	4.77074			9	544.088	648.331	nd#	525.731	572.717
HLB Positive	Day 9	3.75546	2.59825	4.56332	2.66376	3.3952	0.133186		12	558.969	411.968	467.698	nd#	479.545
Healthy	Day 12	2.09607	3.51528	3.53712	3.99563	3.28603			15	nd#	3.95554e+06	2550.09	314.686	1.31947e+06
HLB Positive	Day 12	3.31878	3.18777	3.88646	3.16594	3.38974	0.823516		18	1186.87	5.35503e+06	811.387	nd#	1.78568e+06
Healthy	Day 15	2.62009	2.53275	2.99127	2.55459	2.67467			21	5.51877e+06	1.26826e+06	5.74957e+06	3.4175e+06	3.98853e+06
HLB Positive	Day 15	4.89083	6.50655	5.58952	7.24891	6.05895	0.000676731		24	552854	4.84524e+06	271121	463287	1.53313e+06
Healthy	Day 18	2.70742	2.59825	2.68559	2.99127	2.74563			27	5.35224e+06	2.32145e+06	4.51792e+06	419772	3.15284e+06
HLB Positive	Day 18	3.82096	2.81659	4.21397	3.05677	3.47707	0.0728936		60	1.14208e+06	5.20692e+06	4.55735e+06	3.01198e+06	3.47958e+06
Healthy	Day 21	2.44541	2.83843	3.75546	3.71179	3.18777
HLB Positive	Day 21	6.15721	4.80349	5.98253	5.56769	5.62773	0.0015108			# not detected
Healthy	Day 24	2.72926	3.66812	2.57642	3.51528	3.12227
HLB Positive	Day 24	3.82096	3.99563	4.47598	4.43231	4.18122	0.0159544
Healthy	Day 27	2.90393	2.9476	2.90393	3.03493	2.9476
HLB Positive	Day 27	2.48908	3.49345	3.34061	3.86463	3.29694	0.277454
Healthy	Day 60	3.79913	3.95197	3.58079	3.79913	3.78275
HLB Positive	Day 60	4.06114	4.34498	5.19651	5.08734	4.67249	0.0215046
Source data for Fig. 1B
		Days	Rep1	Rep2	Rep3	Rep4	Rep5	Rep6	Rep7	Rep8	Rep9	Rep10	avg	P value			CLas titer in the leaves from HLB Plants (Genome equivalent g-1 tissue)
Healthy		6	0	0	2	1	3	0	0	1	0	1	0.8			Days	Tree-1	Tree-2	Tree-3	Tree-4	Tree-5	Average
HLB positive		6	0	0	0	2	2	0	1	0	0	4	0.9	0.855847		6	9581.99	3460.39	2403.48	nd#	2247.18	4423.26
Healthy		9	0	0	1	1	3	0	2	0	5	0	1.2			9	1859.28	nd#	117.184	nd#	nd#	988.231
HLB positive		9	0	1	0	0	0	0	0	0	1	0	0.2	0.0855857		12	748.509	nd#	nd#	nd#	nd#	748.509
Healthy		12	0	0	0	0	0	0	0	2	0	0	0.2			15	nd#	929.356	nd#	5610.77	139993	48844.5
HLB positive		12	0	0	3	2	0	4	0	0	0	0	0.9	0.196394		18	6575	5317.88	nd#	132251	1.00783e+07	2.55562e+06
Healthy		15	0	0	1	0	0	2	0	1	0	1	0.5			21	36295.4	nd#	nd#	2523.61	1.68214e+07	5.62006e+06
HLB positive		15	3	7	0	0	0	8	35	3	11	7	7.4	0.0512878		24	1.17466e+07	1.73207e+06	1.77713e+06	4.52134e+06	2.79233e+07	9.5401e+06
Healthy		18	10	1	0	7	1	0	0	0	0	0	1.9			27	2.86453e+06	9.95372e+06	1.76884e+06	5.54448e+06	3.65225e+06	4.75676e+06
HLB positive		18	8	3	7	6	94	52	12	18	13	9	22.2	0.0404006		60	2.43145e+07	7.64369e+06	9.11904e+06	4.97118e+06	1.6172e+06	9.53312e+06
Healthy		21	0	2	1	0	2	1	0	0	2	0	0.8				# not detected
HLB positive		21	38	22	28	11	70	62	56	32	18	117	45.4	0.000327422
Healthy		24	7	0	6	5	2	4	1	0	1	0	2.6
HLB positive		24	42	58	32	46	76	58	128	78	142	111	77.1	7.45283e-06
Healthy		27	0	0	0	0	0	0	0	11	9	8	2.8
HLB positive		27	41	105	126	42	76	63	22	158	36	28	69.7	0.000233644
Healthy		60	0	0	0	3	5	17	0	3	4	13	4.5
HLB positive		60	51	162	92	70	24	21	60	77	52	47	65.6	0.000163177
Source data for Fig. 1C
		Starch % (w/w)
	Day	Rep-1	Rep-2	Rep-3	Rep-4	avg	P value			Clas titer in the leaves from HLB plant (Genome equivalent g-1 tissue)
Healthy	6	3.82936	4.38781	4.46759	4.0687	4.18837	0.41875			Rep-1	Rep-2	Rep-3	Rep-4	Average
HLB positive	6	5.88366	3.39058	5.48476	4.08864	4.71191			Day 6	40.2122	3032.15	nd#	85.9204	1052.76
Healthy	9	2.2338	3.90914	2.31357	5.02604	3.37064	0.0857424		Day 9	4884.98	nd#	3033.49	780.229	2899.57
HLB positive	9	4.98615	5.28532	4.48753	4.48753	4.81163			Day 12	1764.37	20473.4	928.886	8492.95	7914.9
Healthy	12	5.50471	3.51025	5.58449	2.87202	4.36787	0.838209		Day 15	11479.3	287337	19436.4	128831	111771
HLB positive	12	3.8892	5.58449	3.98892	4.68698	4.5374			Day 18	1.1201e+06	498211	442416	127203	546982
Healthy	15	4.38781	2.63269	4.70693	2.55291	3.57008	0.0274171		Day 21	6.10367e+06	276549	3.22235e+06	303844	2.4766e+06
HLB positive	15	4.88643	7.18006	4.98615	6.98061	6.00831			Day 24	5.16812e+06	304769	2.37834e+06	44636.9	1.97396e+06
Healthy	18	4.54737	3.66981	4.22825	4.7867	4.30803	3.68273e-05		Day 27	296965	2.75514e+06	6.3939e+06	876577	2.58064e+06
HLB positive	18	8.45651	7.89806	8.93518	7.7385	8.25706			Day 60	4.05777e+06	3.93014e+07	1.72658e+06	5.0012e+07	2.37744e+07
Healthy	21	6.82105	3.59003	6.94072	5.02604	5.59446	0.0159025
HLB positive	21	8.53629	7.97784	10.7701	8.53629	8.95512				# not detected
Healthy	24	5.86371	7.06039	5.38504	4.66704	5.74404	5.72706e-05
HLB positive	24	15.1579	12.8443	15.5568	13.2432	14.2006
Healthy	27	7.0205	6.70139	6.06316	8.93518	7.18006	0.0100685
HLB positive	27	9.57341	12.605	10.6903	14.5994	11.867
Healthy	60	7.72853	7.92798	11.8172	9.27424	9.18698	0.0172524
HLB positive	60	11.887	16.7535	12.3657	15.3972	14.1008

## Sheet: Source data for Fig 3
Source data for Figure 3B
	Rep1	Rep2	Rep3
Healthy	2.04122	0.556101	2.06739
Asymptomatic	9.035	12.1492	11.3379
Mildly symptomatic	9.43409	21.7206	14.8904
Severely symptomatic	14.8446	6.79751	9.23781
Source data for Figure 3C
	Rep1	Rep2	Rep3	Rep4
Healthy	0.580266	0.580266	0.595928	0.603759
Symptomatic	1.92717	1.68442	1.91151	1.72357
Source data for Figure 3D
	Rep1	Rep2	Rep3	Rep4
Healthy	1.00612	0.986536	0.98164	1.0257
Symptomatic	1.35863	1.33905	1.34394	1.35373

## Sheet: Source data for Fig.4
Source data for Figure 4K
			Rep1	Rep2	Rep3	Rep4
		Control	0.988814	1.03995	1.02077	0.950463
		Streptomycin	0.611697	0.688399	0.613828	0.581869
Source data for Figure 4L
			Rep1	Rep2	Rep3	Rep4
		Control	0.991323	1.00651	0.989154	1.01302
		Streptomycin	0.848156	0.841649	0.832972	0.843818

## Sheet: Source data for Fig. 5
Source data for Figure 5B
	0	0 H2O2 + UA	0.57 mM H2O2	0.57 mM H2O2 + UA	1.8 mM H2O2	1.8 mM H2O2 +UA	5.7 mM H2O2	5.7 mM H2O2 + UA
Rep1	0.96	0.964	0.916	0.897	0.227	0.82	0.026	0.358
Rep2	0.975	0.943	0.899	0.941	0.25	0.609	0.043	0.288
Rep3	0.933	0.929	0.867	0.911	0.133	0.717	0	0.273
Rep4	0.976	0.918	0.894	0.87	0.244	0.573	0.049	0.25
Source data for Figure 5C
	Rep1	Rep2	Rep3	Rep4
Water	1.18802	1.04923	0.98144	0.781311
Uric acid (1.8 mM)	0.729664	0.637669	0.503712	0.627986
Rutin (0.6 mM)	0.352001	0.448838	0.363299	0.442382
Source data for Figure 5D
	Rep1	Rep2	Rep3	Rep4
Water	0.992906	1.02128	1.04335	0.942456
Uric acid (1.8 mM)	0.832098	0.803721	0.828945	0.791108
Rutin (0.6 mM)	0.860476	0.810027	0.832098	0.778496

## Sheet: Source data for Fig. 6
Source data for Figure 6A
		Rep1	Rep2	Rep3
	Control	0.981418	1.03716	0.981418
	GA (5 mg/L)	0.504785	0.462975	0.515934
	GA (25 mg/L)	0.437889	0.479699	0.490848
Source data for Figure 6B
		Rep1	Rep2	Rep3	Rep4	Rep5
	Control	0.997141	1.00786	1.01858	0.986419	0.989993
	GA (5 mg/L)	0.732666	0.725518	0.73624	0.729092	0.729092
	GA (25 mg/L)	0.705504	0.680843	0.708363	0.700858	0.691923
Source data for Figure 6D
	0 H2O2	1.8mM H2O2	1.8mM H2O2 + GA
Rep1	0.825	0.121	0.528
Rep2	0.897	0.153	0.413
Rep3	0.866	0.111	0.536

## Sheet: Source data for Fig. S1
Source data for Figure S1
		Fold change in young leaves of HLB Vs. Healthy trees
	Age of leaves (days)	Replicate 1	Replicate 2	Replicate 3	Mean
PR1	15	11.3668	16.282	36.6747	21.4412
	18	0.116619	2.34381	3.26121	1.90721
	21	442.548	6.99704	0.351889	149.966
	24	85.4311	0.53088	0.538889	28.8336
	27	0.456587	0.222099	20.0481	6.90892
	60	10.5166	0.145329	0.283158	3.64837
PR2	15	4.37962	0.564189	5.86191	3.60191
	18	1.58499	0.827002	3.57936	1.99712
	21	8.08354	1.25894	0.534474	3.29232
	24	92.5281	1.88374	2.57047	32.3274
	27	0.614738	0.23611	4.83807	1.89631
	60	40.572	0.703626	1.79914	14.3582
PR3	15	1.93107	1.73772	0.278456	1.31575
	18	11.621	4.44911	0.750532	5.60687
	21	1.16629	1.55425	0.728252	1.1496
	24	1.58404	3.45637	0.469661	1.83669
	27	19.1939	50.284	0.621782	23.3665
	60	0.294318	5.04124	5.16488	3.50014
PR5	15	17.6939	5.60775	5.10181	9.46781
	18	23.3786	7.40425	1.39583	10.7262
	21	13.084	4.6324	1.29436	6.33691
	24	8.72643	1.46544	0.210461	3.46744
	27	95.7878	9.06636	2.14331	35.6658
	60	0.296304	0.395999	4.17934	1.62388

## Sheet: Source data for Fig.S4
Source data for Figure S4
Leaf		Rep1	Rep2	Rep3	Rep4	Rep5	Rep6	Rep7	Rep8	Rep9
	Healthy				0.0671737	0.075	0.0672396	0.0525063	0.0588816	0.0641782
	AS	0.085274	0.0588327	0.0673859	0.0654971	0.0541434	0.0612299	0.054083	0.0561189	0.0582133
	MS	0.0719053	0.0595736	0.0894176	0.0648387	0.0611927	0.0742791	0.0574046	0.0502966	0.0648594
	SS	0.0609593	0.0660181	0.0594691	0.0779335	0.0595339	0.0587805	0.0522814	0.06	0.0563333
Midrib
		Rep1	Rep2	Rep3	Rep4	Rep5	Rep6	Rep7	Rep8	Rep9
	Healthy				0.0752019	0.0693862	0.0787639	0.0535492	0.0560656	0.0521136
	AS	0.058871	0.052	0.0506441	0.055914	0.0473502	0.0626846	0.0440318	0.0464968	0.074557
	MS	0.0512545	0.0534419	0.0695775	0.0606481	0.0466964	0.0651111	0.0789202	0.0674146	0.0758159
	SS	0.0522989	0.0563824	0.0456563	0.0638996	0.0532286	0.0694631	0.0668627	0.0722054	0.0603137

## Sheet: Source data for Fig. S5
Source data for Figure S5
															Minimum	Q1	Median	Q3	Maximum	Mean	Range	IQR	IQR*1.5	Cutoff (Lower outlier)	Cutoff (Upper outlier)
Asymptomatic	Midrib	23	91	58	12	155	30	18	11	39	30	17	7		7	15.75	26.5	43.75	155	40.9167	148	28	42	-26.25	85.75
Symptomatic	Midrib	192	143	117	267	108	50	138	391	91	129	62	243		50	103.75	133.5	204.75	391	160.917	341	101	151.5	-47.75	356.25
Asymptomatic	Petiole	14	9	19	40	92	65	55	29	12	10	9	33		9	11.5	24	43.75	92	32.25	83	32.25	48.375	-36.875	92.125
Symptomatic	Petiole	400	285	480	247	327	315	350	148	107	112	163	505		107	159.25	300	362.5	505	286.583	398	203.25	304.875	-145.625	667.375
Asymptomatic	Lamina	0	0	0	0	0	0	0	0	0	0	1	0		0	0	0	0	1	0.0833333	1	0	0	0	0
Symptomatic	Lamina	0	2	4	3	7	4	24	3	4	72	3	12		0	3	4	8.25	72	11.5	72	5.25	7.875	-4.875	16.125
Note: Red indicates outliers, which were included in the figure, but excluded during statistical analyses.

## Sheet: Source data for Fig. S6
Source data for Figure S6
	0 H2O2	0.6mM H2O2	1.5mM H2O2	1.8mM H2O2
Rep1	0.825	0.728	0.296	0.121
Rep2	0.897	0.558	0.232	0.153
Rep3	0.866	0.679	0.182	0.111

## Sheet: Source data for Fig. S9
Source data for Fig. S9A
	Healthy						HLB
	Replicate 1	Replicate 2	Replicate 3	Replicate 4	Mean	SD	Replicate 1	Replicate 2	Replicate 3	Replicate 4	Mean	SD
RbohB	0.67566	1.53181	0.695227	1.38976	1.07311	0.451455	5.045	5.099	4.409	7.631	5.54619	1.4249
RbohD	1.10189	0.972043	1.27161	0.734215	1.01994	0.226558	2.52643	2.66332	2.23818	2.51777	2.48643	0.178418
RbohF	1.90749	0.983847	1.22472	0.435085	1.13779	0.610325	1.11962	3.85681	2.67429	3.52973	2.79511	1.22321
Source data for Fig. S9B
	Healthy						HLB
	Replicate 1	Replicate 2	Replicate 3	Replicate 4	Mean	SD	Replicate 1	Replicate 2	Replicate 3	Replicate 4	Mean	SD
RbohB	1.16454	1.19717	0.65197	1.10017	1.02846	0.254211	2.25435	2.61118	2.28689	2.34671	2.37478	0.162176
RbohD	1.66014	0.805306	1.07942	0.69295	1.05946	0.432105	5.78572	4.9167	5.34032	5.39705	5.35995	0.355674
RbohF	1.32438	0.643646	1.29027	0.909207	1.04187	0.325419	2.92545	2.39386	1.66982	2.69634	2.42137	0.546286

[truncated: 2 more sheets: Source data for Fig. S10, Source data for Fig.S14]
